# Supplementary material for: A bidirectional Mendelian randomization study of sarcopenia-related traits and inflammatory bowel diseases
Source: Front Immunol. 2023 Nov 8;14:1240811. doi: 10.3389/fimmu.2023.1240811 (PMC10666781; doi:10.3389/fimmu.2023.1240811)
Supplement: Supplementary File 1 — (A–L) Funnel plots of forward MR analysis. (M–X) Funnel plots of reverse MR analysis. [file DataSheet_1.zip]

Archive with 3 entries (3 files):
- SupMaterial/File 1.pdf
- SupMaterial/File 2.pdf
- SupMaterial/Supplementary Table.xlsx
