# Supplementary material for: A bidirectional Mendelian randomization study of sarcopenia-related traits and inflammatory bowel diseases
Source: Front Immunol. 2023 Nov 8;14:1240811. doi: 10.3389/fimmu.2023.1240811 (PMC10666781; doi:10.3389/fimmu.2023.1240811)
Supplement: Supplementary File 1 — (A–L) Funnel plots of forward MR analysis. (M–X) Funnel plots of reverse MR analysis. [file DataSheet_1.zip › SupMaterial/Supplementary Table.xlsx]

## Sheet: Table 1
Supplementary Table 1 Phenotype source and description.
Phenotype	Consortium	Participants	GWAS ID	Year of publication
ALM	UKB	450243	ebi-a-GCST90000025	2020
Usual walking pace	UKB	459915	ukb-b-4711	2018
Hand grip strength (left)	UKB	461026	ukb-b-7478	2018
Hand grip strength (right)	UKB	461089	ukb-b-10215	2018
IBD	NA	n = 25042 cases and 34915 controls	ebi-a-GCST004131	2017
Crohn's disease	NA	n = 12194 cases and 28072 controls	ebi-a-GCST004132	2017
Ulcerative colitis	NA	n = 12366 cases and 33609 controls	ebi-a-GCST004133	2017

## Sheet: Table 2
Study	Data	Crohn's disease (CD)			Ulcerative colitis (UC)			Inflammatory bowel disease (IBD)			Controls			Grand Total
		Total	QC+	Non-overlap	Total	QC+	Non-overlap	Total	QC+	Non-overlap	Total	QC+	Non-overlap	Total	QC+	Non-overlap
UK low coverage whole genome sequencing IBD study	Samples	2697	2513	1974	1817	1767	1326	4514	4280	3300	3910	3652	3650	8424	7932	6950
	Sites	95140340	13272215		95140340	13219710		95140340	13211989		95140340	13211989		95140340	13211989
UK HumanCoreExome genotyped IBD study	Samples	5695	4474	4264	5299	4173	4072	11758	9239	8860	10484	9500	9495	22242	18739	18355
	Genotyped sites	535434	296203		535434	296203		535434	296203		535434	296203		535434	296203
	Imputed sites	109485955	18956986		109485955	18940631		109485955	18954471		109485955	18954471		109485955	18954471
IIBDGC genotyped CD study (summary statistics)	Samples		5956	5956								14927	14927		20883	20883
	Sites	12276506	12036635								12276506	12036635		12276506	12036635
IIBDGC genotyped UC study (summary statistics)	Samples					6968	6968					20464	20464		27432	27432
	Sites				12255263	12055356					12255263	12055356		12255263	12055356
IIBDGC genotyped IBD study (summary statistics)	Samples								12882	12882		21770	21770		34652	34652
	Sites							12716150	12484467		12716150	12484467		12716150	12484467
Combined meta-analysis (CD | UC | IBD)	Samples	12194			12366			25042			28072 | 33609 | 34915			40266 | 45975 | 59957
	Sites	20765806	9560910		20764549	9578670		20936273	9725440		9,560,910 | 9,578,670 | 9,725,440			9,560,910 | 9,578,670 | 9,725,440
Note: This supplementary table was downloaded from the original data literature (PMID:28067908).

## Sheet: Table 3
Supplementary Table 3 SNPs used as valid instrumental variables for sarcopenia on IBD.
exposure	outcome	SNP	chr	position	effect_allele	other_allele	beta.exposure	beta.outcome	eaf.exposure	se.exposure	se.outcome	pval.exposure	pval.outcome	mr_keep	F-statistic
Appendicular lean mass	Inflammatory bowel disease	rs10005035	4	12865684	G	C	-0.0175	-0.016	0.2823	0.0021	0.0139	6.51e-17	0.2508	FALSE	69.4444
Appendicular lean mass	Inflammatory bowel disease	rs10019221	4	21785364	T	G	-0.0124	-0.0134	0.5974	0.0019	0.0126	1.22e-10	0.2885	TRUE	42.5928
Appendicular lean mass	Inflammatory bowel disease	rs1005723	1	243646251	T	C	0.0161	0.0322	0.1908	0.0024	0.0163	1.79e-11	0.0484496	TRUE	45.0017
Appendicular lean mass	Inflammatory bowel disease	rs10068640	5	123981977	A	G	0.0112	0.0203	0.3651	0.002	0.0129	1.28e-08	0.1156	TRUE	31.36
Appendicular lean mass	Inflammatory bowel disease	rs10075249	5	52846505	T	C	0.0143	-0.0015	0.4952	0.0019	0.0124	4.56e-14	0.9058	TRUE	56.6454
Appendicular lean mass	Inflammatory bowel disease	rs10107388	8	145004944	C	T	-0.0159	0.0078	0.3691	0.002	0.0132	6.95e-16	0.554	TRUE	63.2025
Appendicular lean mass	Inflammatory bowel disease	rs10112506	8	13164746	G	A	-0.012	0.009	0.3898	0.0019	0.0127	5.76e-10	0.4784	TRUE	39.8892
Appendicular lean mass	Inflammatory bowel disease	rs10123619	9	119353611	G	A	-0.0171	0.0226	0.8425	0.0026	0.0171	4.05e-11	0.185	TRUE	43.2559
Appendicular lean mass	Inflammatory bowel disease	rs10171272	2	25954202	A	C	0.0136	0.0178	0.3035	0.002	0.0135	2.87e-11	0.188	TRUE	46.24
Appendicular lean mass	Inflammatory bowel disease	rs10202701	2	232328681	T	C	0.0227	0.0032	0.5419	0.0019	0.0125	3.11e-33	0.7958	TRUE	142.74
Appendicular lean mass	Inflammatory bowel disease	rs10202845	2	42575820	G	A	-0.0288	0.015	0.1133	0.003	0.0193	5.35e-22	0.436	TRUE	92.16
Appendicular lean mass	Inflammatory bowel disease	rs10203320	2	9776569	C	T	0.0138	0.0013	0.3289	0.002	0.0134	7.86e-12	0.9231	TRUE	47.61
Appendicular lean mass	Inflammatory bowel disease	rs10205141	2	11313340	G	A	0.0241	0.0291	0.0476	0.0044	0.0286	4.71e-08	0.3089	TRUE	30.0005
Appendicular lean mass	Inflammatory bowel disease	rs10221831	2	202107829	T	C	0.03	0.0342	0.0321	0.0053	0.0335	1.8e-08	0.3073	TRUE	32.0399
Appendicular lean mass	Inflammatory bowel disease	rs10225945	7	28250083	G	A	-0.0146	0.0281	0.1499	0.0026	0.0172	3.28e-08	0.1033	TRUE	31.5325
Appendicular lean mass	Inflammatory bowel disease	rs10242866	7	17920613	T	C	0.0157	-0.0149	0.3983	0.0019	0.0126	3.66e-16	0.2369	TRUE	68.2798
Appendicular lean mass	Inflammatory bowel disease	rs10283100	8	120596023	G	A	0.0575	-0.0421	0.9445	0.0041	0.0328	4.11e-44	0.1998	TRUE	196.684
Appendicular lean mass	Inflammatory bowel disease	rs1035583	2	207326937	A	G	0.0148	0.0038	0.6177	0.0019	0.0128	1.99e-14	0.767201	TRUE	60.6759
Appendicular lean mass	Inflammatory bowel disease	rs10453441	22	46363739	G	A	-0.0139	-0.0078	0.402	0.002	0.0151	9.1e-13	0.6055	TRUE	48.3025
Appendicular lean mass	Inflammatory bowel disease	rs10461725	5	39437129	C	G	0.0134	0.0314	0.6561	0.002	0.0134	1.98e-11	0.0189701	FALSE	44.89
Appendicular lean mass	Inflammatory bowel disease	rs10471339	5	67823773	G	C	-0.011	0.0132	0.3823	0.0019	0.0129	1.45e-08	0.3044	FALSE	33.518
Appendicular lean mass	Inflammatory bowel disease	rs1047891	2	211540507	A	C	0.0233	-0.0349	0.3159	0.002	0.0137	5.7e-31	0.0111499	TRUE	135.722
Appendicular lean mass	Inflammatory bowel disease	rs10483727	14	61072875	C	T	-0.0368	0.0142	0.6109	0.0019	0.0128	6.73e-80	0.2672	TRUE	375.136
Appendicular lean mass	Inflammatory bowel disease	rs1056747	9	35690102	G	A	-0.0155	-0.0019	0.4117	0.0019	0.0128	8.05e-16	0.8803	TRUE	66.5512
Appendicular lean mass	Inflammatory bowel disease	rs1063582	8	23167353	G	T	-0.0185	0.0132	0.7649	0.0022	0.0147	1.12e-16	0.3687	TRUE	70.7128
Appendicular lean mass	Inflammatory bowel disease	rs10637890	14	54779522	C	T	-0.0123	-0.0265	0.621	0.002	0.0129	3.96e-10	0.0393704	TRUE	37.8225
Appendicular lean mass	Inflammatory bowel disease	rs10657263	11	49690460	G	C	-0.013	0.0017	0.5481	0.0019	0.0131	7.98e-12	0.8948	FALSE	46.8144
Appendicular lean mass	Inflammatory bowel disease	rs10748128	12	69827658	T	G	0.0255	0.0138	0.3446	0.002	0.0134	6.77e-38	0.3024	TRUE	162.562
Appendicular lean mass	Inflammatory bowel disease	rs10749157	10	115780129	C	T	0.0113	0.0106	0.3584	0.002	0.0129	1.24e-08	0.4104	TRUE	31.9225
Appendicular lean mass	Inflammatory bowel disease	rs10776560	10	50542358	T	C	-0.0157	-0.0088	0.4995	0.0019	0.0123	7.88e-17	0.4777	TRUE	68.2798
Appendicular lean mass	Inflammatory bowel disease	rs10793931	9	133436478	C	G	-0.0132	-0.031	0.3555	0.002	0.0131	3.23e-11	0.0179701	FALSE	43.56
Appendicular lean mass	Inflammatory bowel disease	rs10807137	6	34183026	T	C	-0.0455	0.0235	0.825	0.0025	0.0164	5.68e-75	0.1513	TRUE	331.24
Appendicular lean mass	Inflammatory bowel disease	rs10815274	9	5728968	C	A	0.0124	0.0318	0.4562	0.0019	0.0124	6.46e-11	0.01024	TRUE	42.5928
Appendicular lean mass	Inflammatory bowel disease	rs10822117	10	52786701	G	A	-0.0176	-0.0088	0.237	0.0022	0.0145	4.24e-15	0.5432	TRUE	64
Appendicular lean mass	Inflammatory bowel disease	rs10824307	10	77185310	C	G	-0.0194	0.0159	0.6471	0.002	0.0133	1.79e-22	0.2311	FALSE	94.09
Appendicular lean mass	Inflammatory bowel disease	rs10829226	10	27573952	A	G	-0.0112	0.015	0.6359	0.002	0.0129	1.33e-08	0.2466	TRUE	31.36
Appendicular lean mass	Inflammatory bowel disease	rs10832963	11	18664241	G	T	-0.0203	0.0003	0.7445	0.0022	0.0142	9.23e-21	0.9847	TRUE	85.1426
Appendicular lean mass	Inflammatory bowel disease	rs10845408	12	11880581	T	C	0.0255	-0.0146	0.3538	0.002	0.0131	3.25e-38	0.2629	TRUE	162.562
Appendicular lean mass	Inflammatory bowel disease	rs10858246	9	139102831	C	G	-0.0188	-0.0205	0.3183	0.002	0.0138	2.35e-20	0.1374	FALSE	88.36
Appendicular lean mass	Inflammatory bowel disease	rs10864899	2	112929481	G	A	-0.0112	0.0335	0.5643	0.0019	0.013	3.85e-09	0.00983196	TRUE	34.7479
Appendicular lean mass	Inflammatory bowel disease	rs10922475	1	89142142	A	C	0.0159	-0.0138	0.5395	0.0019	0.0124	2.17e-17	0.2644	TRUE	70.0305
Appendicular lean mass	Inflammatory bowel disease	rs10948	19	10754905	T	G	-0.0252	0.0189	0.6638	0.002	0.0132	3.43e-36	0.1516	TRUE	158.76
Appendicular lean mass	Inflammatory bowel disease	rs10962212	9	15911745	C	G	0.0143	-0.0071	0.4184	0.0019	0.0126	7.47e-14	0.5719	FALSE	56.6454
Appendicular lean mass	Inflammatory bowel disease	rs10982888	9	118468947	A	T	-0.0328	-0.0171	0.1136	0.003	0.0189	3.97e-28	0.3646	FALSE	119.538
Appendicular lean mass	Inflammatory bowel disease	rs11009928	10	35059013	G	A	-0.0148	0.0131	0.2547	0.0022	0.0139	1.04e-11	0.3478	TRUE	45.2562
Appendicular lean mass	Inflammatory bowel disease	rs11014285	10	25178864	A	G	0.0342	-0.0331	0.1654	0.0026	0.0177	2.89e-40	0.06185	TRUE	173.024
Appendicular lean mass	Inflammatory bowel disease	rs11042717	11	10303939	C	T	-0.029	-0.0035	0.4896	0.0019	0.0124	4.04e-53	0.7784	TRUE	232.964
Appendicular lean mass	Inflammatory bowel disease	rs11049704	12	28693144	G	C	-0.0183	-0.0331	0.293	0.0021	0.0132	1.1e-18	0.0122101	FALSE	75.9388
Appendicular lean mass	Inflammatory bowel disease	rs11060942	12	123434524	A	G	-0.0354	-0.0367	0.0344	0.0052	0.0353	7.49e-12	0.2981	TRUE	46.3447
Appendicular lean mass	Inflammatory bowel disease	rs11068230	12	117349014	G	C	0.0238	0.0437	0.8656	0.0028	0.019	9.67e-18	0.0214102	FALSE	72.25
Appendicular lean mass	Inflammatory bowel disease	rs11070842	15	51624185	C	T	-0.0146	0.0206	0.1631	0.0026	0.0167	1.3e-08	0.2177	TRUE	31.5325
Appendicular lean mass	Inflammatory bowel disease	rs11098677	4	123833516	T	G	-0.0263	-0.0121	0.7875	0.0023	0.0149	3.94e-30	0.4147	TRUE	130.754
Appendicular lean mass	Inflammatory bowel disease	rs11121615	1	10825577	T	C	-0.0202	-0.0064	0.6894	0.002	0.0139	3.32e-23	0.6458	TRUE	102.01
Appendicular lean mass	Inflammatory bowel disease	rs111365325	5	170865229	T	C	-0.0271	0.0073	0.2312	0.0022	0.0149	1.12e-33	0.622499	TRUE	151.738
Appendicular lean mass	Inflammatory bowel disease	rs111622870	4	2613109	C	T	-0.0282	0.0099	0.0482	0.0044	0.0303	1.86e-10	0.7431	TRUE	41.0764
Appendicular lean mass	Inflammatory bowel disease	rs11175919	12	66180277	A	G	0.0349	-0.02	0.0262	0.0059	0.0415	3.16e-09	0.6296	TRUE	34.9902
Appendicular lean mass	Inflammatory bowel disease	rs11187838	10	96038686	A	G	0.0394	0.0199	0.4347	0.0019	0.0125	1.16e-94	0.1099	TRUE	430.017
Appendicular lean mass	Inflammatory bowel disease	rs111901094	19	19642795	T	G	-0.0253	0.0097	0.182	0.0025	0.0192	4.04e-24	0.614899	TRUE	102.414
Appendicular lean mass	Inflammatory bowel disease	rs11191208	10	103838497	A	G	0.0147	0.0178	0.2057	0.0024	0.0158	3.69e-10	0.2593	TRUE	37.5156
Appendicular lean mass	Inflammatory bowel disease	rs11198591	10	120515892	A	G	0.0148	-0.0007	0.3684	0.002	0.0128	4.91e-14	0.9593	TRUE	54.76
Appendicular lean mass	Inflammatory bowel disease	rs112021215	20	62867186	C	T	-0.0147	0.0492	0.201	0.0025	0.0173	5.99e-09	0.00442099	TRUE	34.5744
Appendicular lean mass	Inflammatory bowel disease	rs11210892	1	44100084	A	G	0.0118	-0.0095	0.6745	0.002	0.0131	3.57e-09	0.4687	TRUE	34.81
Appendicular lean mass	Inflammatory bowel disease	rs112153300	21	47547474	A	G	0.0261	0.0318	0.089	0.0034	0.0227	7.05e-15	0.1618	TRUE	58.9282
Appendicular lean mass	Inflammatory bowel disease	rs11217863	11	120293138	A	G	-0.0268	0.0051	0.1162	0.003	0.0195	1.06e-19	0.7949	TRUE	79.8044
Appendicular lean mass	Inflammatory bowel disease	rs11221657	11	129181358	G	T	0.0179	-0.0073	0.1352	0.0028	0.0182	1.21e-10	0.6878	TRUE	40.8686
Appendicular lean mass	Inflammatory bowel disease	rs11233117	11	69924352	G	C	-0.0176	-0.001	0.4535	0.0019	0.0126	1.74e-20	0.9367	FALSE	85.8061
Appendicular lean mass	Inflammatory bowel disease	rs11243202	6	7727271	C	T	0.0302	-0.0083	0.486	0.0019	0.0127	2.83e-57	0.5147	TRUE	252.643
Appendicular lean mass	Inflammatory bowel disease	rs112537273	8	38248306	C	T	-0.0212	-0.0357	0.2299	0.0022	0.0151	3.34e-21	0.0175902	TRUE	92.8595
Appendicular lean mass	Inflammatory bowel disease	rs11260035	19	7898957	A	G	0.015	0.0039	0.2761	0.0021	0.0142	1.86e-12	0.7851	TRUE	51.0204
Appendicular lean mass	Inflammatory bowel disease	rs112873218	11	1960119	T	C	0.0216	-0.0338	0.1054	0.0031	0.0213	4.02e-12	0.1131	TRUE	48.5494
Appendicular lean mass	Inflammatory bowel disease	rs113146332	17	42565977	C	G	0.0311	0.0443	0.0381	0.0049	0.0328	2.99e-10	0.1767	FALSE	40.2836
Appendicular lean mass	Inflammatory bowel disease	rs113232639	18	20720973	A	G	0.0327	0.002	0.493	0.0019	0.0127	4.79e-64	0.8725	TRUE	296.202
Appendicular lean mass	Inflammatory bowel disease	rs113289555	4	996998	T	G	-0.0206	-0.0079	0.2333	0.0023	0.0164	7.33e-20	0.630199	TRUE	80.2193
Appendicular lean mass	Inflammatory bowel disease	rs113671109	3	12620885	C	T	-0.015	-0.0169	0.22	0.0023	0.0149	4.23e-11	0.2579	TRUE	42.5331
Appendicular lean mass	Inflammatory bowel disease	rs113827862	14	89849527	C	T	-0.0235	0.0157	0.0608	0.004	0.0259	4.67e-09	0.5438	TRUE	34.5156
Appendicular lean mass	Inflammatory bowel disease	rs113898003	6	130345835	C	T	-0.036	0.0185	0.2635	0.0021	0.0145	1.19e-63	0.2023	TRUE	293.878
Appendicular lean mass	Inflammatory bowel disease	rs11421589	10	115193949	CT	C	0.0119	0.0117	0.5556	0.0019	0.0125	5.99e-10	0.348	TRUE	39.2271
Appendicular lean mass	Inflammatory bowel disease	rs115010283	3	172163449	C	G	0.034	-0.0103	0.3162	0.002	0.0135	2.35e-63	0.4441	FALSE	289
Appendicular lean mass	Inflammatory bowel disease	rs11580040	1	155198222	G	A	0.0325	0.0056	0.08	0.0035	0.023	6.76e-21	0.809	TRUE	86.2245
Appendicular lean mass	Inflammatory bowel disease	rs11590254	1	92316573	T	A	0.0186	-0.0193	0.3114	0.002	0.0135	4.34e-20	0.1524	FALSE	86.49
Appendicular lean mass	Inflammatory bowel disease	rs115912456	5	82815158	G	A	0.0577	-0.0165	0.0412	0.0047	0.0314	3.69e-34	0.5994	TRUE	150.715
Appendicular lean mass	Inflammatory bowel disease	rs116008080	16	67254841	A	G	-0.0415	0.0463	0.0238	0.0063	0.047	4.06e-11	0.3242	TRUE	43.3925
Appendicular lean mass	Inflammatory bowel disease	rs116052377	4	124787756	A	G	0.0225	-0.002	0.0809	0.0035	0.0227	7.89e-11	0.9311	TRUE	41.3265
Appendicular lean mass	Inflammatory bowel disease	rs116092985	16	2160973	G	A	-0.0401	0.0161	0.0958	0.0033	0.024	1.17e-34	0.5036	TRUE	147.659
Appendicular lean mass	Inflammatory bowel disease	rs11612462	12	104411368	G	T	0.015	0.0391	0.1698	0.0025	0.0165	2.55e-09	0.0175299	TRUE	36
Appendicular lean mass	Inflammatory bowel disease	rs11633371	15	89356832	T	G	0.0216	-0.0063	0.4764	0.0019	0.0126	7.49e-30	0.6187	TRUE	129.241
Appendicular lean mass	Inflammatory bowel disease	rs116339650	4	26200972	G	A	-0.0175	-0.0332	0.127	0.0029	0.0188	1.05e-09	0.0772698	TRUE	36.415
Appendicular lean mass	Inflammatory bowel disease	rs116493405	3	114733556	A	G	0.0287	-0.0371	0.0537	0.0042	0.0268	9.52e-12	0.167	TRUE	46.6944
Appendicular lean mass	Inflammatory bowel disease	rs11684531	2	219835489	G	A	-0.0172	0.0144	0.1328	0.0028	0.0249	4.17e-10	0.5633	TRUE	37.7347
Appendicular lean mass	Inflammatory bowel disease	rs1168768	12	66509650	T	C	0.0332	0.0147	0.975	0.006	0.0442	3.61e-08	0.739301	TRUE	30.6178
Appendicular lean mass	Inflammatory bowel disease	rs116919274	19	17359808	A	G	0.0271	0.031	0.046	0.0046	0.0315	3.52e-09	0.3258	TRUE	34.7075
Appendicular lean mass	Inflammatory bowel disease	rs117203652	19	49857801	A	G	-0.0346	0.0705	0.03	0.0055	0.04	4.32e-10	0.0776408	TRUE	39.5755
Appendicular lean mass	Inflammatory bowel disease	rs11720869	3	185619716	A	G	0.0141	-0.0304	0.6686	0.002	0.0133	2.54e-12	0.0221799	TRUE	49.7025
Appendicular lean mass	Inflammatory bowel disease	rs11721522	4	156976051	G	A	0.0106	-0.0137	0.4125	0.0019	0.0127	4.03e-08	0.2791	TRUE	31.1247
Appendicular lean mass	Inflammatory bowel disease	rs11727162	4	88606761	T	C	-0.017	-0.0224	0.4987	0.0019	0.0124	2.15e-19	0.0715599	TRUE	80.0554
Appendicular lean mass	Inflammatory bowel disease	rs117335233	10	79914330	G	T	-0.0236	-0.0003	0.053	0.0042	0.0313	2.56e-08	0.9927	TRUE	31.5737
Appendicular lean mass	Inflammatory bowel disease	rs1177765	5	32829929	C	T	-0.0232	-0.0075	0.4681	0.0019	0.0125	1.32e-34	0.5461	TRUE	149.097
Appendicular lean mass	Inflammatory bowel disease	rs11778491	8	120451362	C	G	-0.0247	-0.013	0.2518	0.0022	0.0143	8.39e-30	0.3641	FALSE	126.052
Appendicular lean mass	Inflammatory bowel disease	rs117818446	8	67223589	A	G	0.0423	-0.0132	0.0202	0.0068	0.0463	5.29e-10	0.776101	TRUE	38.6957
Appendicular lean mass	Inflammatory bowel disease	rs117972846	17	26947476	G	T	0.0335	0.0337	0.0285	0.0057	0.0393	5.47e-09	0.3912	TRUE	34.5414
Appendicular lean mass	Inflammatory bowel disease	rs11867855	17	18262584	T	G	-0.0132	-0.016	0.2372	0.0022	0.0146	2.93e-09	0.2727	TRUE	36
Appendicular lean mass	Inflammatory bowel disease	rs1190540	14	102897009	G	A	0.0125	0.0175	0.6983	0.0021	0.0135	1.62e-09	0.1942	TRUE	35.4308
Appendicular lean mass	Inflammatory bowel disease	rs1202186	7	87213258	T	C	-0.012	0.0231	0.6548	0.002	0.013	1.65e-09	0.0757304	TRUE	36
Appendicular lean mass	Inflammatory bowel disease	rs12051245	16	783865	C	T	0.0299	0.0189	0.2318	0.0022	0.0151	2.56e-40	0.2109	TRUE	184.713
Appendicular lean mass	Inflammatory bowel disease	rs12074850	1	51248316	G	A	0.0393	-0.0071	0.0898	0.0033	0.0216	2.72e-33	0.742499	TRUE	141.826
Appendicular lean mass	Inflammatory bowel disease	rs12099669	12	46783653	A	G	0.0331	-0.0303	0.6962	0.002	0.0134	1.39e-58	0.0234601	TRUE	273.902
Appendicular lean mass	Inflammatory bowel disease	rs12150907	19	4940630	A	G	-0.0219	0.0087	0.1977	0.0024	0.0159	7.22e-20	0.5819	TRUE	83.2656
Appendicular lean mass	Inflammatory bowel disease	rs12185775	20	20293769	C	G	-0.0167	0.0142	0.1172	0.003	0.0215	3.66e-08	0.5069	FALSE	30.9878
Appendicular lean mass	Inflammatory bowel disease	rs12188208	5	77442791	C	A	-0.0195	0.0027	0.2349	0.0022	0.0147	1.4e-18	0.8557	TRUE	78.564
Appendicular lean mass	Inflammatory bowel disease	rs12230946	12	53498725	A	G	0.0271	0.0083	0.0911	0.0033	0.021	1.45e-16	0.6917	TRUE	67.4389
Appendicular lean mass	Inflammatory bowel disease	rs12334478	8	141998765	G	C	-0.0161	0.0141	0.4964	0.0019	0.0125	2.27e-17	0.2595	FALSE	71.8033
Appendicular lean mass	Inflammatory bowel disease	rs12340775	9	13226945	A	G	-0.0287	-0.0105	0.0552	0.0043	0.0267	1.73e-11	0.6945	TRUE	44.5479
Appendicular lean mass	Inflammatory bowel disease	rs12344515	9	113803627	T	C	-0.0163	0.0105	0.2402	0.0022	0.0146	2.28e-13	0.4715	TRUE	54.8946
Appendicular lean mass	Inflammatory bowel disease	rs12347137	9	119122721	C	A	-0.046	0.0096	0.2023	0.0024	0.0155	9.8e-85	0.533499	TRUE	367.361
Appendicular lean mass	Inflammatory bowel disease	rs12351226	9	98405230	T	C	0.0218	-0.0012	0.1712	0.0025	0.0166	9.13e-18	0.9408	TRUE	76.0384
Appendicular lean mass	Inflammatory bowel disease	rs12461874	19	17180358	A	C	-0.0181	-0.0121	0.2784	0.0021	0.0138	1.26e-17	0.3815	TRUE	74.288
Appendicular lean mass	Inflammatory bowel disease	rs12483401	21	35443829	C	T	-0.0387	0.0269	0.0216	0.0067	0.0426	9.22e-09	0.5277	TRUE	33.3636
Appendicular lean mass	Inflammatory bowel disease	rs12512942	4	177766307	A	G	-0.0162	0.0191	0.6376	0.002	0.0129	1.58e-16	0.1382	TRUE	65.61
Appendicular lean mass	Inflammatory bowel disease	rs12517711	5	60754661	C	T	-0.0147	-0.0302	0.3917	0.0019	0.0127	2.79e-14	0.01735	TRUE	59.8587
Appendicular lean mass	Inflammatory bowel disease	rs12519407	5	137651012	C	A	0.0181	0.0201	0.2567	0.0022	0.0139	3.38e-17	0.1493	TRUE	67.688
Appendicular lean mass	Inflammatory bowel disease	rs12533452	7	19016871	T	C	0.0237	0.003	0.1569	0.0026	0.0168	1.31e-19	0.858	TRUE	83.0902
Appendicular lean mass	Inflammatory bowel disease	rs12536902	7	33213009	A	C	0.0479	0.0502	0.0143	0.0081	0.0471	3.66e-09	0.2866	TRUE	34.9704
Appendicular lean mass	Inflammatory bowel disease	rs12541381	8	135649848	A	G	-0.0319	0.0128	0.2575	0.0022	0.0152	2.81e-49	0.3999	TRUE	210.25
Appendicular lean mass	Inflammatory bowel disease	rs12563442	1	19786695	C	T	0.0122	0.0173	0.2669	0.0021	0.014	9.93e-09	0.2175	TRUE	33.7506
Appendicular lean mass	Inflammatory bowel disease	rs12616192	2	121568931	A	G	-0.0261	0.0249	0.0676	0.0038	0.0263	6.83e-12	0.3438	TRUE	47.1752
Appendicular lean mass	Inflammatory bowel disease	rs12655296	5	15890643	T	C	-0.011	-0.02	0.6251	0.002	0.0128	1.62e-08	0.1181	TRUE	30.25
Appendicular lean mass	Inflammatory bowel disease	rs12672217	7	156310948	A	G	0.0139	-0.0188	0.3609	0.002	0.013	1.33e-12	0.1491	TRUE	48.3025
Appendicular lean mass	Inflammatory bowel disease	rs12702693	7	8101039	T	C	0.0173	-0.0195	0.4542	0.0019	0.0124	6.56e-20	0.1155	TRUE	82.9058
Appendicular lean mass	Inflammatory bowel disease	rs12713004	2	23896049	G	A	0.0367	-0.0256	0.7254	0.0021	0.0139	2.4e-68	0.0652304	TRUE	305.417
Appendicular lean mass	Inflammatory bowel disease	rs12773500	10	81232632	T	C	0.0171	-0.0057	0.1375	0.0028	0.0176	5.05e-10	0.746899	TRUE	37.2972
Appendicular lean mass	Inflammatory bowel disease	rs12831751	12	29520017	C	A	0.0172	0.0118	0.2857	0.0021	0.0136	1.57e-16	0.3832	TRUE	67.0839
Appendicular lean mass	Inflammatory bowel disease	rs12882130	14	103878774	G	C	-0.0202	0.0322	0.3836	0.002	0.0132	1.88e-24	0.0147999	FALSE	102.01
Appendicular lean mass	Inflammatory bowel disease	rs12907139	15	73521566	A	G	-0.0149	0.0084	0.5245	0.0019	0.0124	4.89e-15	0.4957	TRUE	61.4986
Appendicular lean mass	Inflammatory bowel disease	rs1290786	3	169097381	T	C	-0.0143	0.0027	0.4307	0.0019	0.0125	7.14e-14	0.8283	TRUE	56.6454
Appendicular lean mass	Inflammatory bowel disease	rs12909863	15	75825822	C	G	0.0189	-0.008	0.2512	0.0022	0.0142	6.05e-18	0.5714	FALSE	73.8037
Appendicular lean mass	Inflammatory bowel disease	rs1291114	20	35500850	C	G	0.0173	-0.0059	0.8903	0.0031	0.0214	1.95e-08	0.7837	FALSE	31.1436
Appendicular lean mass	Inflammatory bowel disease	rs12926103	16	86377383	A	G	0.0272	-0.0395	0.0661	0.0038	0.0255	9.6e-13	0.1215	TRUE	51.2355
Appendicular lean mass	Inflammatory bowel disease	rs12943867	17	79409710	A	G	0.0184	0.0127	0.3367	0.002	0.0148	7.57e-20	0.389	TRUE	84.64
Appendicular lean mass	Inflammatory bowel disease	rs12962050	18	35179808	A	G	0.0153	-0.0014	0.6445	0.002	0.0129	1.52e-14	0.9153	TRUE	58.5225
Appendicular lean mass	Inflammatory bowel disease	rs12997625	2	202970250	T	C	-0.017	-0.0106	0.5266	0.0019	0.0124	1.5e-19	0.3911	TRUE	80.0554
Appendicular lean mass	Inflammatory bowel disease	rs13037813	20	47755162	C	T	0.0292	-0.0063	0.2391	0.0022	0.0144	1.71e-39	0.6625	TRUE	176.165
Appendicular lean mass	Inflammatory bowel disease	rs13103161	4	106216459	A	T	-0.0284	0.0368	0.3891	0.0019	0.0127	2.38e-48	0.00384902	FALSE	223.424
Appendicular lean mass	Inflammatory bowel disease	rs13109280	4	54380513	G	A	0.0131	-0.0133	0.6618	0.002	0.0136	9.15e-11	0.327	TRUE	42.9025
Appendicular lean mass	Inflammatory bowel disease	rs13123591	4	120105990	G	T	0.0185	-0.022	0.3375	0.002	0.0132	2.35e-20	0.096159	TRUE	85.5625
Appendicular lean mass	Inflammatory bowel disease	rs13127468	4	8599658	A	C	-0.0123	-0.0305	0.4629	0.0019	0.0131	9.86e-11	0.0196902	TRUE	41.9086
Appendicular lean mass	Inflammatory bowel disease	rs13170063	5	157895459	A	G	-0.0152	0.0169	0.5921	0.0019	0.0126	4.11e-15	0.1805	TRUE	64
Appendicular lean mass	Inflammatory bowel disease	rs1319012	6	41852616	A	T	-0.052	0.0426	0.9259	0.0037	0.0253	3.3e-45	0.0923889	FALSE	197.516
Appendicular lean mass	Inflammatory bowel disease	rs13209685	6	7779729	T	G	0.0277	-0.0354	0.1594	0.0026	0.017	7.49e-27	0.0376002	TRUE	113.504
Appendicular lean mass	Inflammatory bowel disease	rs1324538	6	45080144	A	T	0.0237	-0.0236	0.3836	0.0019	0.0132	1.73e-34	0.0726407	FALSE	155.593
Appendicular lean mass	Inflammatory bowel disease	rs1325596	1	176794066	A	G	0.0287	-0.0063	0.5476	0.0019	0.0124	2.77e-52	0.6102	TRUE	228.169
Appendicular lean mass	Inflammatory bowel disease	rs1330826	9	85129970	C	G	0.0162	0.0138	0.2268	0.0023	0.0154	1.04e-12	0.3686	FALSE	49.6106
Appendicular lean mass	Inflammatory bowel disease	rs13316	14	93407301	A	C	0.0115	0.0202	0.4301	0.0019	0.0132	3.66e-09	0.1254	TRUE	36.6343
Appendicular lean mass	Inflammatory bowel disease	rs13391980	2	165504841	A	G	-0.0225	-0.015	0.1198	0.0029	0.0191	7.6e-15	0.432	TRUE	60.1962
Appendicular lean mass	Inflammatory bowel disease	rs1340022	8	131334465	C	T	0.0118	0.0118	0.4868	0.0019	0.0125	4.47e-10	0.3436	TRUE	38.5706
Appendicular lean mass	Inflammatory bowel disease	rs1341215	9	111662350	A	G	0.0229	0.0255	0.1374	0.0027	0.0181	6.32e-17	0.1587	TRUE	71.9355
Appendicular lean mass	Inflammatory bowel disease	rs13430869	2	218146818	T	G	0.0272	0.0256	0.7427	0.0021	0.0139	6.37e-37	0.0660906	TRUE	167.764
Appendicular lean mass	Inflammatory bowel disease	rs139163241	7	76709213	G	T	-0.0164	-0.0074	0.1394	0.0027	0.0197	1.79e-09	0.7061	TRUE	36.8944
Appendicular lean mass	Inflammatory bowel disease	rs139921635	4	73181637	T	G	0.0385	0.0242	0.0236	0.0062	0.0516	6.16e-10	0.639501	TRUE	38.5601
Appendicular lean mass	Inflammatory bowel disease	rs1405227	1	98873390	A	G	0.0129	0.0287	0.3167	0.002	0.0133	1.57e-10	0.0315399	TRUE	41.6025
Appendicular lean mass	Inflammatory bowel disease	rs143076454	16	921179	A	G	-0.0499	0.0848	0.0186	0.007	0.0554	1.06e-12	0.1255	TRUE	50.8165
Appendicular lean mass	Inflammatory bowel disease	rs144109601	13	50455500	A	C	-0.0278	-0.018	0.0418	0.0048	0.0311	5.15e-09	0.5626	TRUE	33.5434
Appendicular lean mass	Inflammatory bowel disease	rs1443536	4	82174165	G	A	0.0218	0.0097	0.305	0.0021	0.0134	1.91e-26	0.4725	TRUE	107.764
Appendicular lean mass	Inflammatory bowel disease	rs1444628	12	20563643	T	C	0.024	-0.005	0.6904	0.002	0.0132	6.85e-32	0.705801	TRUE	144
Appendicular lean mass	Inflammatory bowel disease	rs144627572	2	20583907	A	G	0.0439	0.0383	0.0329	0.0053	0.036	1.3e-16	0.2872	TRUE	68.6084
Appendicular lean mass	Inflammatory bowel disease	rs147233090	15	44028047	T	C	-0.0446	0.02	0.0247	0.0061	0.0371	3.95e-13	0.5909	TRUE	53.4577
Appendicular lean mass	Inflammatory bowel disease	rs1472852	4	17910236	A	C	-0.0638	0.0552	0.1582	0.0026	0.0168	8.22e-135	0.001024	TRUE	602.136
Appendicular lean mass	Inflammatory bowel disease	rs1478575	2	218278555	A	T	0.0312	0.016	0.6843	0.002	0.0132	5.2e-54	0.2267	FALSE	243.36
Appendicular lean mass	Inflammatory bowel disease	rs14976	2	85818886	T	C	0.0144	0.0168	0.3057	0.002	0.0134	1.43e-12	0.2115	TRUE	51.84
Appendicular lean mass	Inflammatory bowel disease	rs1514134	1	56116513	C	T	-0.0114	-0.0119	0.3849	0.0019	0.0127	3.57e-09	0.3471	TRUE	36
Appendicular lean mass	Inflammatory bowel disease	rs1556659	10	130834698	T	C	0.0163	-0.0061	0.3818	0.002	0.0133	7.19e-17	0.6489	TRUE	66.4225
Appendicular lean mass	Inflammatory bowel disease	rs1584011	11	27080527	G	T	0.0159	0.0066	0.3559	0.002	0.0129	9.78e-16	0.610299	TRUE	63.2025
Appendicular lean mass	Inflammatory bowel disease	rs165849	22	19967068	A	G	0.0157	0.0129	0.6975	0.0021	0.0137	4.57e-14	0.3465	TRUE	55.8934
Appendicular lean mass	Inflammatory bowel disease	rs16989695	19	4505445	A	G	-0.0139	0.0092	0.5165	0.0019	0.0128	1.93e-13	0.4723	TRUE	53.5208
Appendicular lean mass	Inflammatory bowel disease	rs17197114	14	21894526	C	T	0.0177	0.0256	0.1772	0.0025	0.018	1.54e-12	0.1552	TRUE	50.1264
Appendicular lean mass	Inflammatory bowel disease	rs17205463	15	62381413	T	C	-0.0263	-0.0059	0.4477	0.0019	0.0126	4.21e-43	0.636099	TRUE	191.604
Appendicular lean mass	Inflammatory bowel disease	rs17246129	2	227259964	A	G	0.0254	0.0046	0.3044	0.002	0.0133	1.27e-35	0.73	TRUE	161.29
Appendicular lean mass	Inflammatory bowel disease	rs17278379	1	172381284	C	T	0.0226	-0.0098	0.124	0.0029	0.0194	2.4e-15	0.6133	TRUE	60.7325
Appendicular lean mass	Inflammatory bowel disease	rs1730028	3	157964669	G	T	0.0131	-0.0227	0.4174	0.0019	0.0125	7.39e-12	0.0690908	TRUE	47.5374
Appendicular lean mass	Inflammatory bowel disease	rs173135	17	68172326	T	C	-0.0341	0.0069	0.115	0.003	0.0193	3.25e-30	0.721	TRUE	129.201
Appendicular lean mass	Inflammatory bowel disease	rs17400325	2	178565913	C	T	0.0345	0.0159	0.0415	0.0047	0.03	2.1e-13	0.5954	TRUE	53.8818
Appendicular lean mass	Inflammatory bowel disease	rs17478946	12	24093062	G	A	-0.0192	-0.003	0.3004	0.0021	0.0139	9.98e-21	0.8324	TRUE	83.5918
Appendicular lean mass	Inflammatory bowel disease	rs17681189	2	65976175	A	C	-0.0131	0.0083	0.4231	0.0019	0.0125	5.82e-12	0.5048	TRUE	47.5374
Appendicular lean mass	Inflammatory bowel disease	rs17718736	3	71555205	A	C	0.0115	-0.0174	0.3226	0.002	0.0132	1.39e-08	0.1892	TRUE	33.0625
Appendicular lean mass	Inflammatory bowel disease	rs177591	7	28556199	G	C	-0.0191	-0.0155	0.1489	0.0027	0.0182	1.51e-12	0.3944	FALSE	50.0425
Appendicular lean mass	Inflammatory bowel disease	rs17773965	2	217631338	T	C	-0.0163	0.021	0.1412	0.0027	0.0182	1.51e-09	0.2466	TRUE	36.4458
Appendicular lean mass	Inflammatory bowel disease	rs17818592	16	86088594	C	T	-0.0129	-0.008	0.4367	0.0019	0.0126	1.23e-11	0.5233	TRUE	46.097
Appendicular lean mass	Inflammatory bowel disease	rs1786263	18	13116432	T	G	-0.019	0.0036	0.6055	0.0019	0.0127	1.03e-22	0.7805	TRUE	100
Appendicular lean mass	Inflammatory bowel disease	rs1797070	1	218630201	A	G	0.0219	0.0079	0.2684	0.0021	0.014	4.93e-25	0.5722	TRUE	108.755
Appendicular lean mass	Inflammatory bowel disease	rs1823217	3	134380959	G	A	-0.0181	0.0068	0.6449	0.002	0.013	4.06e-20	0.6029	TRUE	81.9025
Appendicular lean mass	Inflammatory bowel disease	rs182798714	3	128965019	T	A	0.0376	-0.0267	0.0274	0.0062	0.0472	1.45e-09	0.5721	FALSE	36.7784
Appendicular lean mass	Inflammatory bowel disease	rs1880318	7	46028167	A	G	0.0147	0.005	0.2039	0.0024	0.0157	6.86e-10	0.7502	TRUE	37.5156
Appendicular lean mass	Inflammatory bowel disease	rs1899040	2	223901896	T	C	0.0152	0.0046	0.7962	0.0023	0.0153	9.04e-11	0.7648	TRUE	43.6749
Appendicular lean mass	Inflammatory bowel disease	rs190823861	4	73505911	A	G	-0.0345	-0.044	0.0466	0.0045	0.0315	2.09e-14	0.1617	TRUE	58.7778
Appendicular lean mass	Inflammatory bowel disease	rs1933081	6	151651505	A	T	0.0267	-0.023	0.0834	0.0034	0.0222	5.33e-15	0.3004	FALSE	61.6687
Appendicular lean mass	Inflammatory bowel disease	rs199647708	2	125359264	A	G	0.0114	0.0011	0.3969	0.0019	0.0126	3.43e-09	0.9314	TRUE	36
Appendicular lean mass	Inflammatory bowel disease	rs200439	1	6716083	C	A	-0.0128	-0.0029	0.2207	0.0023	0.0151	1.51e-08	0.8453	TRUE	30.9716
Appendicular lean mass	Inflammatory bowel disease	rs2005172	17	62006497	C	A	0.048	0.0127	0.6397	0.002	0.0131	2.35e-128	0.332	TRUE	576
Appendicular lean mass	Inflammatory bowel disease	rs200739311	3	85650790	C	T	-0.0128	0.0449	0.6188	0.002	0.013	1.55e-10	0.000546399	TRUE	40.96
Appendicular lean mass	Inflammatory bowel disease	rs201570119	2	112264989	C	T	0.0194	-0.0018	0.2098	0.0023	0.0177	5.48e-17	0.9198	TRUE	71.1456
Appendicular lean mass	Inflammatory bowel disease	rs2019203	17	36908672	A	C	0.0189	-0.0082	0.4909	0.0019	0.0124	1.84e-23	0.5083	TRUE	98.9501
Appendicular lean mass	Inflammatory bowel disease	rs2025609	1	67422990	G	C	0.0186	-0.053	0.8511	0.0026	0.0174	2e-12	0.002374	FALSE	51.1775
Appendicular lean mass	Inflammatory bowel disease	rs2025808	1	184161757	A	C	0.0122	-0.0096	0.2541	0.0022	0.0145	1.72e-08	0.5057	TRUE	30.7521
Appendicular lean mass	Inflammatory bowel disease	rs2035901	4	145521867	G	A	0.024	-0.0242	0.4679	0.0019	0.0125	9.43e-37	0.0520595	TRUE	159.557
Appendicular lean mass	Inflammatory bowel disease	rs2070598	14	75360906	A	G	0.0204	-0.0195	0.4559	0.0019	0.0124	6.36e-27	0.1158	TRUE	115.28
Appendicular lean mass	Inflammatory bowel disease	rs2071450	12	54428532	T	C	-0.0174	0.0103	0.3675	0.002	0.013	8.85e-19	0.4304	TRUE	75.69
Appendicular lean mass	Inflammatory bowel disease	rs2089111	12	91180019	G	C	-0.0172	-0.007	0.267	0.0022	0.0144	1.73e-15	0.6281	FALSE	61.124
Appendicular lean mass	Inflammatory bowel disease	rs2101017	12	122306857	T	C	-0.0223	0.0075	0.8695	0.0028	0.0182	1.44e-15	0.6814	TRUE	63.4298
Appendicular lean mass	Inflammatory bowel disease	rs2105333	6	158755437	G	T	-0.019	0.0084	0.6648	0.002	0.0131	1.7e-21	0.5203	TRUE	90.25
Appendicular lean mass	Inflammatory bowel disease	rs2112617	17	46977125	A	G	-0.0167	-0.01	0.5294	0.0019	0.0123	1.07e-18	0.4174	TRUE	77.2548
Appendicular lean mass	Inflammatory bowel disease	rs2140619	7	114007270	G	A	0.0113	0.0033	0.4128	0.0019	0.0125	5.18e-09	0.791701	TRUE	35.3712
Appendicular lean mass	Inflammatory bowel disease	rs2142331	8	116636719	T	C	-0.0165	0.0383	0.6023	0.0019	0.0127	1.38e-17	0.00259597	TRUE	75.4155
Appendicular lean mass	Inflammatory bowel disease	rs2174008	15	38510456	C	G	-0.0192	-0.0069	0.4975	0.0019	0.0127	5.89e-24	0.5897	FALSE	102.116
Appendicular lean mass	Inflammatory bowel disease	rs2181834	10	102661251	T	G	0.0254	0.0089	0.5503	0.0019	0.0124	7.69e-41	0.4717	TRUE	178.715
Appendicular lean mass	Inflammatory bowel disease	rs2188805	7	93078400	C	A	0.0114	0.001	0.3359	0.002	0.0136	2e-08	0.9394	TRUE	32.49
Appendicular lean mass	Inflammatory bowel disease	rs2194411	3	185548663	A	G	0.0443	-0.0356	0.1283	0.0029	0.0195	2.43e-54	0.0682307	TRUE	233.352
Appendicular lean mass	Inflammatory bowel disease	rs2209098	1	172167226	C	T	0.024	-0.0199	0.3108	0.002	0.0133	1.73e-32	0.1357	TRUE	144
Appendicular lean mass	Inflammatory bowel disease	rs2212926	21	38066883	A	C	-0.022	-0.0229	0.2106	0.0023	0.017	7.75e-21	0.1781	TRUE	91.4934
Appendicular lean mass	Inflammatory bowel disease	rs2229840	12	124826462	T	C	0.0341	-0.0095	0.1597	0.0026	0.0172	3.02e-40	0.579101	TRUE	172.013
Appendicular lean mass	Inflammatory bowel disease	rs2230033	21	39671476	A	G	-0.0265	0.0213	0.5644	0.0019	0.0124	3.49e-43	0.0860796	TRUE	194.529
Appendicular lean mass	Inflammatory bowel disease	rs2236096	20	3266319	C	T	0.018	0.0043	0.2327	0.0023	0.0147	1.29e-15	0.77	TRUE	61.2476
Appendicular lean mass	Inflammatory bowel disease	rs2236406	9	98221861	C	T	0.0394	0.0011	0.3493	0.002	0.0132	1.26e-87	0.9355	TRUE	388.09
Appendicular lean mass	Inflammatory bowel disease	rs2237485	7	50754679	A	G	0.0191	0.0303	0.2234	0.0023	0.0147	3.73e-17	0.0389996	TRUE	68.9622
Appendicular lean mass	Inflammatory bowel disease	rs2240735	16	4027605	T	C	0.0189	-0.0262	0.748	0.0022	0.0144	3.99e-18	0.0683093	TRUE	73.8037
Appendicular lean mass	Inflammatory bowel disease	rs2268718	6	52415023	T	C	0.0141	0.0173	0.2704	0.0021	0.0139	3.24e-11	0.2144	TRUE	45.0816
Appendicular lean mass	Inflammatory bowel disease	rs2283200	11	2729340	T	C	-0.0281	-0.0205	0.0559	0.0042	0.0276	1.48e-11	0.4564	TRUE	44.7625
Appendicular lean mass	Inflammatory bowel disease	rs2287821	19	33935102	T	C	-0.0153	0.013	0.5091	0.0019	0.0124	6.95e-16	0.2919	TRUE	64.8449
Appendicular lean mass	Inflammatory bowel disease	rs2289629	17	27959903	A	G	-0.0148	0.0065	0.3451	0.002	0.013	8.02e-14	0.6165	TRUE	54.76
Appendicular lean mass	Inflammatory bowel disease	rs2296316	14	65520246	C	T	-0.0192	0.0252	0.4643	0.0019	0.0124	1.59e-23	0.0428795	TRUE	102.116
Appendicular lean mass	Inflammatory bowel disease	rs2303423	4	38120029	C	T	0.0168	-0.023	0.1095	0.003	0.0195	2.64e-08	0.2396	TRUE	31.36
Appendicular lean mass	Inflammatory bowel disease	rs2305141	2	233684402	G	A	0.0183	-0.0064	0.5961	0.0019	0.0126	1.07e-21	0.610299	TRUE	92.7673
Appendicular lean mass	Inflammatory bowel disease	rs2324154	4	24027226	A	C	0.015	-0.0083	0.5096	0.0019	0.0123	1.92e-15	0.501601	TRUE	62.3269
Appendicular lean mass	Inflammatory bowel disease	rs234640	1	184867830	T	C	-0.0131	-0.0015	0.5142	0.0019	0.0124	3.87e-12	0.9027	TRUE	47.5374
Appendicular lean mass	Inflammatory bowel disease	rs2347603	2	47297426	A	T	-0.0181	0.0021	0.7418	0.0022	0.0141	5.65e-17	0.8787	FALSE	67.688
Appendicular lean mass	Inflammatory bowel disease	rs2362487	10	126208402	G	C	0.0154	-0.0173	0.2473	0.0022	0.0145	3.57e-12	0.2335	FALSE	49
Appendicular lean mass	Inflammatory bowel disease	rs2390669	2	169091942	C	A	0.0174	-0.0012	0.1289	0.0028	0.0185	7e-10	0.9463	TRUE	38.6173
Appendicular lean mass	Inflammatory bowel disease	rs244711	5	176509193	T	C	0.0279	0.0352	0.686	0.0022	0.0153	1.54e-37	0.02151	TRUE	160.829
Appendicular lean mass	Inflammatory bowel disease	rs2454390	12	103255613	C	T	-0.0176	-0.0188	0.8459	0.0026	0.0172	1.74e-11	0.2736	TRUE	45.8225
Appendicular lean mass	Inflammatory bowel disease	rs246177	16	14380768	T	C	0.0214	0.0169	0.3681	0.002	0.013	2.04e-27	0.1925	TRUE	114.49
Appendicular lean mass	Inflammatory bowel disease	rs2490302	10	37702435	A	T	0.0221	-0.0251	0.9137	0.0034	0.0216	6.24e-11	0.244	FALSE	42.25
Appendicular lean mass	Inflammatory bowel disease	rs2521349	17	67503501	A	G	0.0155	0.0008	0.3847	0.0019	0.0127	2.01e-15	0.9478	TRUE	66.5512
Appendicular lean mass	Inflammatory bowel disease	rs2529090	7	24662280	G	C	0.0136	0.0123	0.181	0.0025	0.0164	3.39e-08	0.4532	FALSE	29.5936
Appendicular lean mass	Inflammatory bowel disease	rs2545339	5	149911219	G	A	0.0115	-0.0044	0.6288	0.002	0.0128	3.48e-09	0.7305	TRUE	33.0625
Appendicular lean mass	Inflammatory bowel disease	rs2569888	6	1625803	A	G	0.0133	0.0065	0.2449	0.0022	0.0155	2.29e-09	0.676299	TRUE	36.5475
Appendicular lean mass	Inflammatory bowel disease	rs2578565	5	5460569	T	C	-0.0141	0.0165	0.6575	0.002	0.013	1.37e-12	0.2049	TRUE	49.7025
Appendicular lean mass	Inflammatory bowel disease	rs258794	5	142542013	T	G	0.0147	-0.0132	0.2764	0.0021	0.0138	6.23e-12	0.3391	TRUE	49
Appendicular lean mass	Inflammatory bowel disease	rs2592208	17	67408873	A	C	-0.0124	-0.02	0.513	0.0019	0.0124	5.52e-11	0.1063	TRUE	42.5928
Appendicular lean mass	Inflammatory bowel disease	rs2607234	19	35563834	G	A	-0.0302	-0.0022	0.9476	0.0043	0.0287	2e-12	0.9378	TRUE	49.3261
Appendicular lean mass	Inflammatory bowel disease	rs261223	5	95903388	C	A	0.0175	-0.0086	0.3702	0.0019	0.0132	2.3e-19	0.5132	TRUE	84.8338
Appendicular lean mass	Inflammatory bowel disease	rs2648725	10	93015079	A	T	0.0165	-0.0047	0.2134	0.0023	0.0157	8.2e-13	0.7641	FALSE	51.465
Appendicular lean mass	Inflammatory bowel disease	rs2663126	15	99563857	A	G	-0.0139	-0.0059	0.6905	0.0021	0.0136	1.36e-11	0.6633	TRUE	43.8118
Appendicular lean mass	Inflammatory bowel disease	rs2676298	17	62726707	T	C	-0.0269	-0.0085	0.853	0.0027	0.0185	2.39e-23	0.6441	TRUE	99.2606
Appendicular lean mass	Inflammatory bowel disease	rs2717008	2	58149158	C	T	-0.0127	0.0292	0.3835	0.0019	0.0127	4.99e-11	0.0210102	TRUE	44.6787
Appendicular lean mass	Inflammatory bowel disease	rs2748501	6	146312258	A	G	-0.0195	-0.0046	0.4395	0.0019	0.0124	1.31e-24	0.709999	TRUE	105.332
Appendicular lean mass	Inflammatory bowel disease	rs2754255	6	88393572	G	A	-0.0153	0.045	0.2245	0.0023	0.0151	1.05e-11	0.00278099	TRUE	44.2514
Appendicular lean mass	Inflammatory bowel disease	rs2763263	6	168814392	A	T	-0.017	0.0262	0.2445	0.0022	0.0145	1.37e-14	0.0708402	FALSE	59.7107
Appendicular lean mass	Inflammatory bowel disease	rs2764264	6	108934461	T	C	0.0203	-0.0038	0.6954	0.0021	0.0135	5.07e-23	0.7776	TRUE	93.4444
Appendicular lean mass	Inflammatory bowel disease	rs2788213	6	703249	A	G	0.0123	0.0085	0.7104	0.0021	0.0136	3.8e-09	0.532299	TRUE	34.3061
Appendicular lean mass	Inflammatory bowel disease	rs2789365	1	235515534	T	C	-0.0145	-0.0076	0.4807	0.0019	0.0125	1.14e-14	0.542199	TRUE	58.241
Appendicular lean mass	Inflammatory bowel disease	rs2791654	1	11130116	A	G	-0.0239	0.0215	0.7062	0.0022	0.0142	1.21e-28	0.1304	TRUE	118.019
Appendicular lean mass	Inflammatory bowel disease	rs2807339	1	22578063	C	T	0.0162	-0.0181	0.7586	0.0022	0.0143	1.24e-13	0.2051	TRUE	54.2231
Appendicular lean mass	Inflammatory bowel disease	rs2812208	13	50707087	C	G	0.1156	-0.0158	0.021	0.0066	0.0414	5.51e-68	0.702399	FALSE	306.781
Appendicular lean mass	Inflammatory bowel disease	rs28379706	22	50728062	C	T	0.0114	0.0259	0.3931	0.002	0.0139	4.49e-09	0.0618401	TRUE	32.49
Appendicular lean mass	Inflammatory bowel disease	rs28485212	17	63550026	T	C	-0.0188	0.0281	0.1494	0.0027	0.0192	1.24e-12	0.1422	TRUE	48.4829
Appendicular lean mass	Inflammatory bowel disease	rs28529055	14	92429343	T	G	-0.0147	-0.0125	0.4368	0.0019	0.0125	1.88e-14	0.3183	TRUE	59.8587
Appendicular lean mass	Inflammatory bowel disease	rs28529426	7	4678264	T	C	-0.0168	0.0478	0.1711	0.0026	0.0177	5.82e-11	0.00703607	TRUE	41.7515
Appendicular lean mass	Inflammatory bowel disease	rs28592876	12	123866429	A	G	0.03	0.0251	0.2051	0.0023	0.0155	9.09e-38	0.1059	TRUE	170.132
Appendicular lean mass	Inflammatory bowel disease	rs28678024	14	25937161	G	A	-0.0119	0.0247	0.2854	0.0021	0.0139	1.9e-08	0.0754397	TRUE	32.1111
Appendicular lean mass	Inflammatory bowel disease	rs2871865	15	99194896	G	C	-0.0493	0.0624	0.1159	0.003	0.0198	3.4e-62	0.00161002	FALSE	270.054
Appendicular lean mass	Inflammatory bowel disease	rs28736838	1	120148713	T	C	-0.0117	-0.0285	0.3017	0.002	0.0141	1.07e-08	0.0435402	TRUE	34.2225
Appendicular lean mass	Inflammatory bowel disease	rs2885697	1	41544279	T	G	-0.0323	-0.0108	0.665	0.002	0.0131	9.21e-60	0.4108	TRUE	260.822
Appendicular lean mass	Inflammatory bowel disease	rs291979	10	121129797	A	G	0.0242	-0.0163	0.2289	0.0023	0.0147	6.76e-27	0.2672	TRUE	110.707
Appendicular lean mass	Inflammatory bowel disease	rs2925155	8	75886297	T	C	-0.015	-0.0132	0.2612	0.0022	0.0141	5.47e-12	0.3512	TRUE	46.4876
Appendicular lean mass	Inflammatory bowel disease	rs293517	6	83662455	C	T	-0.013	0.0069	0.7011	0.0021	0.0136	2.8e-10	0.6148	TRUE	38.322
Appendicular lean mass	Inflammatory bowel disease	rs2978362	18	32959397	T	C	0.0106	0.0014	0.5326	0.0019	0.0123	2.85e-08	0.9101	TRUE	31.1247
Appendicular lean mass	Inflammatory bowel disease	rs301807	1	8484823	G	A	-0.0144	0.0023	0.5815	0.0019	0.0125	2.53e-14	0.8527	TRUE	57.4404
Appendicular lean mass	Inflammatory bowel disease	rs3033487	1	227731073	TCC	T	0.0153	-0.0078	0.8119	0.0024	0.0159	1.93e-10	0.6237	TRUE	40.6406
Appendicular lean mass	Inflammatory bowel disease	rs3103223	4	42402721	C	T	0.0126	0.0016	0.7397	0.0022	0.0143	6.02e-09	0.9084	TRUE	32.8017
Appendicular lean mass	Inflammatory bowel disease	rs310796	12	77457439	T	G	0.0142	0.0027	0.6811	0.002	0.0135	2.53e-12	0.8436	TRUE	50.41
Appendicular lean mass	Inflammatory bowel disease	rs3116194	2	233061266	A	T	-0.0295	0.027	0.0978	0.0032	0.021	8.29e-21	0.1994	FALSE	84.9854
Appendicular lean mass	Inflammatory bowel disease	rs3116602	13	51111355	G	T	-0.0612	-0.0257	0.2153	0.0023	0.015	9.53e-155	0.0879792	TRUE	708.023
Appendicular lean mass	Inflammatory bowel disease	rs31196	5	158300798	A	C	-0.0107	0.0192	0.5724	0.0019	0.0125	2.07e-08	0.1244	TRUE	31.7147
Appendicular lean mass	Inflammatory bowel disease	rs3205136	9	136126631	A	C	-0.0184	0.0379	0.0952	0.0033	0.0206	1.85e-08	0.0663407	TRUE	31.0891
Appendicular lean mass	Inflammatory bowel disease	rs331917	5	98158524	G	A	-0.0127	-0.0137	0.5803	0.0019	0.0127	3.54e-11	0.28	TRUE	44.6787
Appendicular lean mass	Inflammatory bowel disease	rs332116	10	28926099	T	C	-0.0206	-0.0198	0.2804	0.0021	0.014	2.89e-22	0.157	TRUE	96.2268
Appendicular lean mass	Inflammatory bowel disease	rs336630	3	18607538	T	C	-0.0106	0.0071	0.43	0.0019	0.0129	2.9e-08	0.585301	TRUE	31.1247
Appendicular lean mass	Inflammatory bowel disease	rs33973388	18	46611842	T	G	0.0249	-0.0172	0.4353	0.0019	0.0125	1.45e-38	0.1671	TRUE	171.748
Appendicular lean mass	Inflammatory bowel disease	rs33986149	5	88270485	CA	C	-0.0154	-0.0024	0.3883	0.0019	0.0127	2.23e-15	0.8518	TRUE	65.6953
Appendicular lean mass	Inflammatory bowel disease	rs34287	5	67585143	A	G	0.0187	0.0118	0.341	0.002	0.0133	1.17e-20	0.3727	TRUE	87.4225
Appendicular lean mass	Inflammatory bowel disease	rs34312629	3	24079795	G	C	-0.017	-0.0038	0.2613	0.0021	0.0141	2.12e-15	0.7902	FALSE	65.5329
Appendicular lean mass	Inflammatory bowel disease	rs34338597	12	106301580	G	A	-0.0112	0.004	0.3832	0.0019	0.0127	7.88e-09	0.7554	TRUE	34.7479
Appendicular lean mass	Inflammatory bowel disease	rs34345560	11	69081998	A	G	0.0219	-0.0217	0.1952	0.0024	0.0165	7.1e-20	0.1886	TRUE	83.2656
Appendicular lean mass	Inflammatory bowel disease	rs34390533	3	184030838	A	C	-0.0257	-0.0153	0.248	0.0022	0.0148	6.69e-32	0.3032	TRUE	136.465
Appendicular lean mass	Inflammatory bowel disease	rs34517439	1	78450517	A	C	0.0421	-0.0683	0.1221	0.0029	0.0208	5.8e-48	0.000997907	TRUE	210.75
Appendicular lean mass	Inflammatory bowel disease	rs34522021	9	23350420	T	C	0.0126	0.0004	0.4547	0.0019	0.0125	3.38e-11	0.9765	TRUE	43.9778
Appendicular lean mass	Inflammatory bowel disease	rs34776209	7	23513093	T	C	-0.0317	-0.03	0.2475	0.0022	0.0143	1.78e-47	0.0366598	TRUE	207.622
Appendicular lean mass	Inflammatory bowel disease	rs34879158	20	32300634	C	A	-0.0363	-0.0245	0.263	0.0022	0.0143	1.55e-63	0.0861906	TRUE	272.25
Appendicular lean mass	Inflammatory bowel disease	rs35073631	18	22696964	C	T	0.0112	-0.0268	0.4331	0.0019	0.0131	5.92e-09	0.0408799	TRUE	34.7479
Appendicular lean mass	Inflammatory bowel disease	rs350832	19	4069426	A	G	-0.0165	-0.0467	0.7709	0.0023	0.0153	3.44e-13	0.00233701	TRUE	51.465
Appendicular lean mass	Inflammatory bowel disease	rs35086476	8	97607566	GA	G	0.0109	-0.011	0.4971	0.0019	0.0126	8.43e-09	0.382	TRUE	32.9114
Appendicular lean mass	Inflammatory bowel disease	rs35166681	6	85369727	TA	T	0.0214	0.0092	0.159	0.0026	0.0169	1.55e-16	0.585901	TRUE	67.7456
Appendicular lean mass	Inflammatory bowel disease	rs35223841	2	144053000	GAA	G	0.0106	-0.0192	0.3891	0.0019	0.0132	4.25e-08	0.146	TRUE	31.1247
Appendicular lean mass	Inflammatory bowel disease	rs35268848	16	67927240	A	C	0.0737	0.0502	0.0119	0.0101	0.0471	2.83e-13	0.2867	TRUE	53.2466
Appendicular lean mass	Inflammatory bowel disease	rs35288270	10	4961278	C	T	-0.0328	-0.0011	0.1344	0.0028	0.0181	3.43e-32	0.9508	TRUE	137.224
Appendicular lean mass	Inflammatory bowel disease	rs35631698	21	16549469	GC	G	0.0145	0.0163	0.3746	0.002	0.0129	2.59e-13	0.2059	TRUE	52.5625
Appendicular lean mass	Inflammatory bowel disease	rs35732917	7	73013269	C	T	0.0204	-0.0363	0.2843	0.0021	0.0139	2.08e-22	0.00889303	TRUE	94.3673
Appendicular lean mass	Inflammatory bowel disease	rs35756741	12	12868701	T	C	-0.0378	0.0308	0.0924	0.0033	0.0212	5.8e-31	0.146	TRUE	131.207
Appendicular lean mass	Inflammatory bowel disease	rs35816944	16	1828030	A	G	-0.1088	-0.0062	0.0066	0.0117	0.0739	1.27e-20	0.9334	TRUE	86.4741
Appendicular lean mass	Inflammatory bowel disease	rs35963161	20	49210635	A	G	-0.0157	-0.0067	0.4757	0.0019	0.0134	7.46e-16	0.6138	TRUE	68.2798
Appendicular lean mass	Inflammatory bowel disease	rs36000545	17	79093822	G	A	-0.022	-0.0157	0.3957	0.002	0.0136	2.56e-29	0.2477	TRUE	121
Appendicular lean mass	Inflammatory bowel disease	rs36048468	5	122879901	T	C	0.0254	0.002	0.2088	0.0023	0.0151	9.34e-28	0.8947	TRUE	121.958
Appendicular lean mass	Inflammatory bowel disease	rs36052389	4	39357183	AT	A	0.0132	0.0022	0.4554	0.0019	0.0126	5.27e-12	0.8625	TRUE	48.2659
Appendicular lean mass	Inflammatory bowel disease	rs36226649	14	24835500	C	T	0.0485	-0.0425	0.0667	0.0038	0.0262	3.05e-37	0.1047	TRUE	162.898
Appendicular lean mass	Inflammatory bowel disease	rs3764002	12	108618630	T	C	0.028	-0.0206	0.2617	0.0021	0.0143	4.47e-39	0.1517	TRUE	177.778
Appendicular lean mass	Inflammatory bowel disease	rs3768495	1	109935325	T	C	-0.0178	-0.008	0.7173	0.0021	0.0138	1.07e-17	0.5618	TRUE	71.8458
Appendicular lean mass	Inflammatory bowel disease	rs3769598	2	32679732	G	A	0.0171	-0.0087	0.1438	0.0027	0.0176	1.32e-10	0.62	TRUE	40.1111
Appendicular lean mass	Inflammatory bowel disease	rs377599	1	2164699	T	C	0.0217	0.0109	0.383	0.0019	0.0129	3.5e-29	0.3984	TRUE	130.44
Appendicular lean mass	Inflammatory bowel disease	rs3778858	7	129963356	T	G	0.0108	-0.0092	0.3698	0.002	0.0132	4.26e-08	0.4831	TRUE	29.16
Appendicular lean mass	Inflammatory bowel disease	rs3782232	12	57116249	A	G	-0.0339	0.0098	0.0712	0.0037	0.0259	2.41e-20	0.7061	TRUE	83.9452
Appendicular lean mass	Inflammatory bowel disease	rs3782811	12	3339955	A	C	-0.0165	0.0077	0.2507	0.0022	0.0147	3.96e-14	0.6009	TRUE	56.25
Appendicular lean mass	Inflammatory bowel disease	rs3792819	5	172576296	G	A	0.021	-0.0287	0.0854	0.0034	0.0212	4.42e-10	0.1751	TRUE	38.1488
Appendicular lean mass	Inflammatory bowel disease	rs3818416	13	78474468	C	A	0.0279	-0.0057	0.7645	0.0022	0.0146	2.01e-35	0.697199	TRUE	160.829
Appendicular lean mass	Inflammatory bowel disease	rs3822742	5	139065988	A	C	0.0162	-0.0006	0.3706	0.002	0.0131	1.03e-16	0.9637	TRUE	65.61
Appendicular lean mass	Inflammatory bowel disease	rs3828729	6	155554707	G	A	-0.016	-0.0152	0.3094	0.002	0.0134	4.67e-15	0.2576	TRUE	64
Appendicular lean mass	Inflammatory bowel disease	rs3901421	9	96204538	C	G	0.0215	-0.0088	0.4871	0.0019	0.0124	7.55e-30	0.4742	FALSE	128.047
Appendicular lean mass	Inflammatory bowel disease	rs395980	4	177430072	G	T	-0.0184	0.011	0.2635	0.0021	0.0141	1.02e-17	0.4358	TRUE	76.771
Appendicular lean mass	Inflammatory bowel disease	rs40270	5	55804552	C	A	0.0151	-0.0075	0.7724	0.0022	0.0148	1.9e-11	0.6145	TRUE	47.1095
Appendicular lean mass	Inflammatory bowel disease	rs4073154	3	129035485	G	A	0.0274	-0.0062	0.7784	0.0023	0.0157	1.92e-33	0.693999	TRUE	141.921
Appendicular lean mass	Inflammatory bowel disease	rs4076108	3	13736088	T	A	0.0174	-0.025	0.2449	0.0022	0.0146	2.3e-15	0.0862899	FALSE	62.5537
Appendicular lean mass	Inflammatory bowel disease	rs4077103	8	49557732	A	C	-0.0143	0.0155	0.8426	0.0026	0.0169	4.18e-08	0.3589	TRUE	30.25
Appendicular lean mass	Inflammatory bowel disease	rs4121583	18	125075	T	C	0.0118	0.0039	0.6192	0.002	0.0139	4.62e-09	0.780301	TRUE	34.81
Appendicular lean mass	Inflammatory bowel disease	rs41271299	6	19839415	T	C	0.0616	-0.049	0.0513	0.0043	0.0331	3.19e-47	0.1384	TRUE	205.222
Appendicular lean mass	Inflammatory bowel disease	rs41311445	22	42070374	C	A	-0.0328	0.0037	0.0958	0.0032	0.0224	4.73e-24	0.8696	TRUE	105.062
Appendicular lean mass	Inflammatory bowel disease	rs42039	7	92244422	T	C	0.0481	-0.0248	0.2444	0.0022	0.0146	3.53e-106	0.0892195	TRUE	478.019
Appendicular lean mass	Inflammatory bowel disease	rs4244809	11	2164333	A	G	-0.0262	0.0236	0.2082	0.0023	0.0156	5.55e-29	0.1296	TRUE	129.762
Appendicular lean mass	Inflammatory bowel disease	rs4252548	19	55879672	T	C	-0.0753	0.0349	0.0218	0.0065	0.0508	2.96e-31	0.4927	TRUE	134.203
Appendicular lean mass	Inflammatory bowel disease	rs4274112	1	26746199	G	A	-0.0217	0.0351	0.3733	0.002	0.0131	2.47e-28	0.00730096	TRUE	117.722
Appendicular lean mass	Inflammatory bowel disease	rs4282339	5	168256240	A	G	-0.0311	-0.0046	0.2075	0.0023	0.0153	6.16e-41	0.7619	TRUE	182.837
Appendicular lean mass	Inflammatory bowel disease	rs4287835	20	31457337	C	T	0.0147	-0.0202	0.534	0.0019	0.0124	9.94e-15	0.1022	TRUE	59.8587
Appendicular lean mass	Inflammatory bowel disease	rs4360494	1	38455891	C	G	-0.0198	0.0084	0.5541	0.0019	0.0131	7.88e-26	0.520701	FALSE	108.598
Appendicular lean mass	Inflammatory bowel disease	rs4383083	15	63080442	A	G	0.0111	0.0274	0.6466	0.002	0.0134	2.91e-08	0.0405499	TRUE	30.8025
Appendicular lean mass	Inflammatory bowel disease	rs4504126	3	33600582	C	A	0.046	-0.0232	0.0275	0.0058	0.0381	1.62e-15	0.5433	TRUE	62.9013
Appendicular lean mass	Inflammatory bowel disease	rs45474992	19	47724564	T	C	-0.0617	-0.0401	0.0362	0.0051	0.0406	2.17e-33	0.323	TRUE	146.363
Appendicular lean mass	Inflammatory bowel disease	rs45528934	14	23793305	T	C	0.0262	-0.018	0.1623	0.0026	0.0179	1.97e-24	0.3145	TRUE	101.544
Appendicular lean mass	Inflammatory bowel disease	rs4602848	8	92186933	G	A	0.016	0.0206	0.6812	0.002	0.0133	3.14e-15	0.1209	TRUE	64
Appendicular lean mass	Inflammatory bowel disease	rs4622329	12	102321935	A	G	0.0149	0.013	0.3496	0.002	0.0132	8.62e-14	0.3239	TRUE	55.5025
Appendicular lean mass	Inflammatory bowel disease	rs4655345	1	214608704	G	A	-0.0246	-0.01	0.3974	0.0019	0.0127	5.81e-38	0.4292	TRUE	167.634
Appendicular lean mass	Inflammatory bowel disease	rs4682483	3	112993982	A	G	-0.0165	-0.0052	0.1534	0.0026	0.017	2.65e-10	0.7596	TRUE	40.2737
Appendicular lean mass	Inflammatory bowel disease	rs4683435	3	142624732	G	A	0.0144	0.0088	0.7723	0.0022	0.0149	1.6e-10	0.5541	TRUE	42.843
Appendicular lean mass	Inflammatory bowel disease	rs4735761	8	78097161	C	A	0.0331	0.0064	0.2857	0.0021	0.0137	3.66e-56	0.6402	TRUE	248.438
Appendicular lean mass	Inflammatory bowel disease	rs4748008	10	12935125	C	T	-0.0125	-0.0056	0.4346	0.0019	0.0126	8.95e-11	0.6584	TRUE	43.2825
Appendicular lean mass	Inflammatory bowel disease	rs4752689	10	124131176	A	G	0.0205	-0.0118	0.5839	0.0019	0.0126	1.36e-26	0.3458	TRUE	116.413
Appendicular lean mass	Inflammatory bowel disease	rs4752829	11	47396654	A	G	0.0262	-0.0079	0.2861	0.0021	0.0138	5.9e-36	0.569101	TRUE	155.655
Appendicular lean mass	Inflammatory bowel disease	rs4788218	16	30055750	C	T	0.0275	0.0055	0.401	0.0019	0.0127	5.52e-46	0.666801	TRUE	209.488
Appendicular lean mass	Inflammatory bowel disease	rs4807472	19	3448842	C	T	-0.0158	0.0411	0.6764	0.002	0.0137	8.18e-15	0.00262803	TRUE	62.41
Appendicular lean mass	Inflammatory bowel disease	rs4815952	20	6934897	C	T	-0.0161	0.0104	0.5221	0.0019	0.0126	1.24e-16	0.4109	TRUE	71.8033
Appendicular lean mass	Inflammatory bowel disease	rs4818280	21	18114472	T	C	-0.0124	-0.001	0.6269	0.002	0.0129	2.84e-10	0.9405	TRUE	38.44
Appendicular lean mass	Inflammatory bowel disease	rs4847378	1	93324634	T	G	0.0136	0.0166	0.6121	0.0019	0.0129	1.64e-12	0.1964	TRUE	51.2355
Appendicular lean mass	Inflammatory bowel disease	rs4852257	2	71678520	G	T	-0.0231	0.0001	0.5763	0.0019	0.0127	6.21e-34	0.9965	TRUE	147.814
Appendicular lean mass	Inflammatory bowel disease	rs4865956	5	54882505	A	T	-0.0258	0.016	0.6965	0.0021	0.0135	3.85e-36	0.2345	FALSE	150.939
Appendicular lean mass	Inflammatory bowel disease	rs4870941	8	126498828	C	G	-0.0297	0.02	0.238	0.0023	0.0148	1.09e-39	0.1743	FALSE	166.747
Appendicular lean mass	Inflammatory bowel disease	rs488621	2	169707552	G	A	0.0191	-0.013	0.4688	0.0019	0.0124	2.86e-24	0.2966	TRUE	101.055
Appendicular lean mass	Inflammatory bowel disease	rs4900578	14	103943140	T	A	-0.0177	0.0336	0.3688	0.002	0.0128	1.76e-19	0.00882694	FALSE	78.3225
Appendicular lean mass	Inflammatory bowel disease	rs4932439	15	89401109	G	A	-0.0151	-0.0107	0.8254	0.0025	0.0163	1.43e-09	0.5114	TRUE	36.4816
Appendicular lean mass	Inflammatory bowel disease	rs4938359	11	117093560	G	A	-0.0156	-0.0106	0.2024	0.0024	0.0153	3.24e-11	0.487401	TRUE	42.25
Appendicular lean mass	Inflammatory bowel disease	rs4940874	18	57105638	G	A	0.0148	-0.0052	0.8119	0.0024	0.0159	1.24e-09	0.742899	TRUE	38.0278
Appendicular lean mass	Inflammatory bowel disease	rs4965298	15	100802766	T	C	-0.0119	0.0141	0.7127	0.0021	0.0138	1.81e-08	0.3074	TRUE	32.1111
Appendicular lean mass	Inflammatory bowel disease	rs496783	10	116137961	G	A	-0.0124	0.0215	0.4648	0.0019	0.0125	8.13e-11	0.0855401	TRUE	42.5928
Appendicular lean mass	Inflammatory bowel disease	rs4976262	5	134379531	C	T	-0.0245	-0.0094	0.3156	0.002	0.0134	4.37e-33	0.484	TRUE	150.062
Appendicular lean mass	Inflammatory bowel disease	rs4985445	16	69867835	G	A	-0.0175	0.0302	0.4565	0.0019	0.0124	3.3e-20	0.0150501	TRUE	84.8338
Appendicular lean mass	Inflammatory bowel disease	rs532499	13	30165465	C	T	-0.0127	-0.0105	0.7413	0.0022	0.0151	4.9e-09	0.4836	TRUE	33.3244
Appendicular lean mass	Inflammatory bowel disease	rs543650	6	152110943	G	T	0.025	0.0157	0.5987	0.002	0.0129	1.49e-37	0.2209	TRUE	156.25
Appendicular lean mass	Inflammatory bowel disease	rs544136	3	101041229	G	T	0.0121	-0.0379	0.7482	0.0022	0.0142	2.5e-08	0.00781196	TRUE	30.25
Appendicular lean mass	Inflammatory bowel disease	rs545104	11	118591352	C	T	0.0127	0.0166	0.6164	0.002	0.0127	8.08e-11	0.1931	TRUE	40.3225
Appendicular lean mass	Inflammatory bowel disease	rs55758152	5	171317318	A	G	0.0145	-0.0141	0.3263	0.002	0.0147	1.05e-12	0.3382	TRUE	52.5625
Appendicular lean mass	Inflammatory bowel disease	rs55852614	2	172416869	C	T	-0.0393	-0.024	0.2474	0.0022	0.0147	3.29e-73	0.1008	TRUE	319.11
Appendicular lean mass	Inflammatory bowel disease	rs55872725	16	53809123	T	C	0.0222	0.0252	0.4037	0.0019	0.0125	1.46e-30	0.0447095	TRUE	136.521
Appendicular lean mass	Inflammatory bowel disease	rs56112295	14	105877057	T	C	0.0154	0.0115	0.2257	0.0024	0.0176	1.12e-10	0.5125	TRUE	41.1736
Appendicular lean mass	Inflammatory bowel disease	rs56207600	11	126196537	A	G	0.0192	-0.011	0.111	0.003	0.02	2.5e-10	0.5827	TRUE	40.96
Appendicular lean mass	Inflammatory bowel disease	rs56239180	3	32937951	G	T	-0.0459	0.0098	0.0237	0.0062	0.0437	1.85e-13	0.8228	TRUE	54.8078
Appendicular lean mass	Inflammatory bowel disease	rs56363908	7	96611052	G	A	-0.0382	0.0683	0.0422	0.0047	0.0342	3.88e-16	0.0453795	TRUE	66.0589
Appendicular lean mass	Inflammatory bowel disease	rs568267	18	8799828	T	C	0.0122	-0.0169	0.7431	0.0022	0.0143	2.23e-08	0.2361	TRUE	30.7521
Appendicular lean mass	Inflammatory bowel disease	rs57059662	5	33217275	C	T	0.0118	0.0097	0.6774	0.002	0.0133	5.63e-09	0.467599	TRUE	34.81
Appendicular lean mass	Inflammatory bowel disease	rs5742915	15	74336633	C	T	0.0248	0.0154	0.4605	0.0019	0.0128	9.33e-39	0.2271	TRUE	170.371
Appendicular lean mass	Inflammatory bowel disease	rs57513571	17	2309130	T	C	-0.0191	-0.0044	0.2004	0.0024	0.0163	7.02e-16	0.7893	TRUE	63.3351
Appendicular lean mass	Inflammatory bowel disease	rs5753518	22	31631314	A	G	0.0242	0.0223	0.0899	0.0033	0.0212	5.04e-13	0.2937	TRUE	53.7778
Appendicular lean mass	Inflammatory bowel disease	rs577289	15	40208911	T	A	-0.0125	0.0243	0.2808	0.0021	0.0139	5.39e-09	0.0801992	FALSE	35.4308
Appendicular lean mass	Inflammatory bowel disease	rs57791149	17	54222307	C	T	-0.0173	0.0078	0.4024	0.0019	0.0127	3.26e-19	0.5385	TRUE	82.9058
Appendicular lean mass	Inflammatory bowel disease	rs591668	3	27535931	A	G	-0.0174	-0.016	0.396	0.0019	0.0127	2e-19	0.2055	TRUE	83.867
Appendicular lean mass	Inflammatory bowel disease	rs599004	6	140439740	T	C	-0.0157	-0.0038	0.2807	0.0021	0.0137	6.53e-14	0.7805	TRUE	55.8934
Appendicular lean mass	Inflammatory bowel disease	rs59950280	4	3452345	A	G	-0.0254	0.0302	0.3316	0.002	0.0138	7.32e-36	0.0290797	TRUE	161.29
Appendicular lean mass	Inflammatory bowel disease	rs59985551	2	56106928	T	C	-0.0313	-0.0332	0.2261	0.0022	0.0146	2.43e-44	0.0231798	TRUE	202.415
Appendicular lean mass	Inflammatory bowel disease	rs6000886	22	38176670	C	T	0.0131	-0.0129	0.6482	0.002	0.0131	5.88e-11	0.3255	TRUE	42.9025
Appendicular lean mass	Inflammatory bowel disease	rs60142646	2	46532856	TC	T	-0.0237	-0.0544	0.9479	0.0042	0.0303	2.49e-08	0.0730802	TRUE	31.8418
Appendicular lean mass	Inflammatory bowel disease	rs6028716	20	38547459	A	G	-0.021	-0.0232	0.2587	0.0022	0.0142	4.58e-22	0.1024	TRUE	91.1157
Appendicular lean mass	Inflammatory bowel disease	rs60389750	18	77182836	T	C	-0.0175	-0.0132	0.3139	0.0021	0.0144	1.06e-16	0.3573	TRUE	69.4444
Appendicular lean mass	Inflammatory bowel disease	rs60408354	7	70158495	A	G	0.0259	0.0088	0.0732	0.0036	0.025	1.15e-12	0.725	TRUE	51.76
Appendicular lean mass	Inflammatory bowel disease	rs604723	11	100610546	C	T	-0.0166	0.0322	0.7248	0.0021	0.0139	8.16e-15	0.0206001	TRUE	62.4853
Appendicular lean mass	Inflammatory bowel disease	rs6054390	20	6592094	A	G	-0.0188	0.021	0.628	0.002	0.0128	1.45e-21	0.09977	TRUE	88.36
Appendicular lean mass	Inflammatory bowel disease	rs60804050	1	118870373	A	G	-0.0217	0.0165	0.2559	0.0021	0.0141	5.01e-24	0.2412	TRUE	106.778
Appendicular lean mass	Inflammatory bowel disease	rs6082354	20	21217976	C	A	-0.024	-0.0084	0.6675	0.002	0.0132	1.19e-32	0.5232	TRUE	144
Appendicular lean mass	Inflammatory bowel disease	rs610694	12	121304826	C	T	0.0136	-0.0054	0.4903	0.0019	0.0123	4.29e-13	0.662101	TRUE	51.2355
Appendicular lean mass	Inflammatory bowel disease	rs61397287	2	144241994	T	A	0.0235	0.0031	0.0747	0.0036	0.024	4.45e-11	0.8956	FALSE	42.6119
Appendicular lean mass	Inflammatory bowel disease	rs6142059	20	32544327	C	T	0.0116	0.0003	0.4926	0.0019	0.0124	1.19e-09	0.9821	TRUE	37.2742
Appendicular lean mass	Inflammatory bowel disease	rs61528919	16	1006294	C	T	0.014	-0.0023	0.3609	0.002	0.0129	3.33e-12	0.8605	TRUE	49
Appendicular lean mass	Inflammatory bowel disease	rs61729527	8	77761919	T	C	-0.0346	0.0747	0.0519	0.0043	0.031	4.86e-16	0.0161298	TRUE	64.7463
Appendicular lean mass	Inflammatory bowel disease	rs61732778	3	187443314	A	G	0.023	0.0114	0.071	0.0037	0.0245	3.13e-10	0.643301	TRUE	38.6413
Appendicular lean mass	Inflammatory bowel disease	rs61827272	1	203810763	C	T	0.0144	-0.0119	0.2754	0.0021	0.0141	7.89e-12	0.3968	TRUE	47.0204
Appendicular lean mass	Inflammatory bowel disease	rs61878760	11	12807189	A	G	0.019	-0.0301	0.0828	0.0034	0.0227	3.74e-08	0.1851	TRUE	31.2284
Appendicular lean mass	Inflammatory bowel disease	rs61919240	12	8831954	A	T	0.0137	-0.0025	0.3244	0.002	0.0134	9.77e-12	0.8499	FALSE	46.9225
Appendicular lean mass	Inflammatory bowel disease	rs61944841	13	27054201	A	G	0.0253	0.016	0.4138	0.002	0.0151	3.54e-37	0.2885	TRUE	160.023
Appendicular lean mass	Inflammatory bowel disease	rs62033029	16	50107273	A	G	-0.0141	0.02	0.2064	0.0023	0.0152	1.73e-09	0.1882	TRUE	37.5822
Appendicular lean mass	Inflammatory bowel disease	rs62070319	16	89573689	T	C	-0.018	0.0023	0.4427	0.002	0.0125	2.54e-20	0.8562	TRUE	81
Appendicular lean mass	Inflammatory bowel disease	rs62103240	18	77650637	A	G	0.0212	-0.0168	0.071	0.0037	0.0258	1.4e-08	0.515901	TRUE	32.8298
Appendicular lean mass	Inflammatory bowel disease	rs62106258	2	417167	C	T	-0.0504	-0.0107	0.0486	0.0044	0.0318	6.45e-31	0.7375	TRUE	131.207
Appendicular lean mass	Inflammatory bowel disease	rs62143873	2	72035050	A	G	-0.0115	0.0039	0.5033	0.0019	0.0128	1.19e-09	0.7621	TRUE	36.6343
Appendicular lean mass	Inflammatory bowel disease	rs62370472	5	52767109	C	T	-0.0253	-0.0019	0.209	0.0023	0.0154	1.45e-27	0.8999	TRUE	121
Appendicular lean mass	Inflammatory bowel disease	rs62466110	7	92623541	C	T	-0.0371	-0.0111	0.067	0.0041	0.029	5.74e-20	0.701501	TRUE	81.8804
Appendicular lean mass	Inflammatory bowel disease	rs62501195	8	24041988	C	A	-0.0198	0.0003	0.1712	0.0025	0.0171	8.11e-15	0.9851	TRUE	62.7264
Appendicular lean mass	Inflammatory bowel disease	rs62515437	8	57160328	T	G	0.0369	-0.0219	0.2253	0.0023	0.0152	8.79e-60	0.1488	TRUE	257.393
Appendicular lean mass	Inflammatory bowel disease	rs62621812	7	127015083	A	G	0.0743	0.0027	0.0204	0.0069	0.047	3.16e-27	0.9546	TRUE	115.952
Appendicular lean mass	Inflammatory bowel disease	rs6425817	1	33885249	G	A	0.0157	0.0431	0.6724	0.002	0.0132	2.98e-15	0.00110301	TRUE	61.6225
Appendicular lean mass	Inflammatory bowel disease	rs6470771	8	130743726	C	A	-0.0268	-0.0215	0.1694	0.0025	0.0167	1.54e-26	0.198	TRUE	114.918
Appendicular lean mass	Inflammatory bowel disease	rs6502935	17	1650168	T	C	-0.0125	0.0085	0.7381	0.0022	0.0144	6.31e-09	0.5521	TRUE	32.2831
Appendicular lean mass	Inflammatory bowel disease	rs650508	2	45880122	C	G	-0.013	-0.0029	0.3008	0.002	0.014	1.86e-10	0.8338	FALSE	42.25
Appendicular lean mass	Inflammatory bowel disease	rs6543146	2	103096695	G	T	0.0154	-0.0392	0.5579	0.0019	0.0125	4.19e-16	0.00167498	TRUE	65.6953
Appendicular lean mass	Inflammatory bowel disease	rs655113	6	52269151	C	T	0.0188	-0.0073	0.3006	0.0021	0.0137	7.42e-20	0.5938	TRUE	80.1451
Appendicular lean mass	Inflammatory bowel disease	rs6570509	6	142716286	T	G	-0.0244	0.0261	0.2868	0.0021	0.0135	1.27e-31	0.0534601	TRUE	135.002
Appendicular lean mass	Inflammatory bowel disease	rs6582398	12	42870444	T	C	0.014	0.0075	0.6002	0.002	0.0129	1.14e-12	0.5632	TRUE	49
Appendicular lean mass	Inflammatory bowel disease	rs6593210	7	55254186	A	G	0.0146	0.0257	0.2081	0.0024	0.015	4.88e-10	0.0879691	TRUE	37.0069
Appendicular lean mass	Inflammatory bowel disease	rs664317	10	89818986	C	A	-0.0177	0.029	0.8375	0.0026	0.017	4.5e-12	0.0880603	TRUE	46.3447
Appendicular lean mass	Inflammatory bowel disease	rs6675858	1	224559936	T	C	-0.0137	-0.0006	0.2141	0.0023	0.0149	2.4e-09	0.9688	TRUE	35.4802
Appendicular lean mass	Inflammatory bowel disease	rs6693481	1	203766395	C	T	-0.0143	0.0121	0.6951	0.002	0.0135	2.21e-12	0.3684	TRUE	51.1225
Appendicular lean mass	Inflammatory bowel disease	rs670318	1	63727542	C	T	0.0413	0.0094	0.9515	0.0044	0.0311	2.52e-21	0.762801	TRUE	88.1038
Appendicular lean mass	Inflammatory bowel disease	rs6721191	2	10190115	G	A	-0.0144	-0.0038	0.5779	0.0019	0.0127	3.17e-14	0.763199	TRUE	57.4404
Appendicular lean mass	Inflammatory bowel disease	rs6738207	2	105989716	A	G	0.0127	-0.0127	0.4007	0.0019	0.0127	4.14e-11	0.3165	TRUE	44.6787
Appendicular lean mass	Inflammatory bowel disease	rs6739278	2	44401055	C	T	-0.021	-0.0121	0.8079	0.0024	0.0156	1.27e-18	0.4393	TRUE	76.5625
Appendicular lean mass	Inflammatory bowel disease	rs67527161	10	63786554	C	T	-0.0182	0.0357	0.209	0.0023	0.015	5.79e-15	0.0171902	TRUE	62.6163
Appendicular lean mass	Inflammatory bowel disease	rs67551338	12	3393100	T	C	0.0576	0.039	0.0615	0.004	0.0263	1.04e-47	0.1379	TRUE	207.36
Appendicular lean mass	Inflammatory bowel disease	rs6762851	3	56686329	C	T	-0.0218	0.0078	0.3573	0.002	0.0129	1.5e-28	0.5471	TRUE	118.81
Appendicular lean mass	Inflammatory bowel disease	rs67716382	2	46890317	C	G	0.0226	0.0117	0.2214	0.0023	0.015	1.65e-23	0.4346	FALSE	96.552
Appendicular lean mass	Inflammatory bowel disease	rs6789000	3	25188640	T	G	0.0121	0.0093	0.6449	0.002	0.0129	1.61e-09	0.471	TRUE	36.6025
Appendicular lean mass	Inflammatory bowel disease	rs68049170	10	72432047	A	G	-0.0259	0.0071	0.2764	0.0021	0.0139	2.69e-34	0.6111	TRUE	152.111
Appendicular lean mass	Inflammatory bowel disease	rs680882	7	18325278	G	T	0.0133	-0.0031	0.7606	0.0022	0.0144	1.98e-09	0.827	TRUE	36.5475
Appendicular lean mass	Inflammatory bowel disease	rs6821305	4	122713863	C	A	0.0204	0.014	0.399	0.0019	0.0126	3.15e-26	0.2662	TRUE	115.28
Appendicular lean mass	Inflammatory bowel disease	rs684905	20	10472790	T	C	-0.0118	0.0297	0.4176	0.0019	0.0125	7.1e-10	0.01754	TRUE	38.5706
Appendicular lean mass	Inflammatory bowel disease	rs6849302	4	156665074	G	A	0.0155	0.0045	0.1977	0.0024	0.0155	7.11e-11	0.768799	TRUE	41.7101
Appendicular lean mass	Inflammatory bowel disease	rs6860245	5	127367998	C	G	0.0589	-0.031	0.248	0.0022	0.0144	9.66e-160	0.0311301	FALSE	716.779
Appendicular lean mass	Inflammatory bowel disease	rs6874142	5	172753555	G	T	0.0288	0.0017	0.1138	0.0031	0.0236	5.15e-20	0.943	TRUE	86.3101
Appendicular lean mass	Inflammatory bowel disease	rs6902109	6	130316559	G	A	-0.0167	-0.0206	0.5401	0.0019	0.0124	1.03e-18	0.0981002	TRUE	77.2548
Appendicular lean mass	Inflammatory bowel disease	rs6931421	6	80880138	G	T	-0.0279	-0.0066	0.3224	0.002	0.0133	2.31e-43	0.619001	TRUE	194.602
Appendicular lean mass	Inflammatory bowel disease	rs6977416	7	150542711	A	G	0.0457	0.0126	0.3338	0.002	0.0131	1.43e-113	0.3348	TRUE	522.122
Appendicular lean mass	Inflammatory bowel disease	rs700677	2	198702424	A	C	0.0173	-0.0258	0.3505	0.002	0.013	1.13e-18	0.0469202	TRUE	74.8225
Appendicular lean mass	Inflammatory bowel disease	rs7014590	8	89335647	C	T	-0.0228	0.0159	0.2614	0.0022	0.0141	4.48e-26	0.2583	TRUE	107.405
Appendicular lean mass	Inflammatory bowel disease	rs7020491	9	128144477	T	C	-0.0178	-0.0096	0.4266	0.0019	0.0126	1.22e-20	0.4475	TRUE	87.7673
Appendicular lean mass	Inflammatory bowel disease	rs702886	2	65753310	G	A	0.012	0.0206	0.3505	0.002	0.0129	1.11e-09	0.1099	TRUE	36
Appendicular lean mass	Inflammatory bowel disease	rs704660	11	30447998	T	C	0.0153	-0.0206	0.4095	0.0019	0.0125	2.28e-15	0.1007	TRUE	64.8449
Appendicular lean mass	Inflammatory bowel disease	rs7082659	10	12017584	C	T	0.0156	0.0204	0.8663	0.0028	0.0181	2.27e-08	0.2584	TRUE	31.0408
Appendicular lean mass	Inflammatory bowel disease	rs7095472	10	70399109	G	A	0.0267	0.0023	0.5335	0.0019	0.0128	7.66e-45	0.8563	TRUE	197.476
Appendicular lean mass	Inflammatory bowel disease	rs7107356	11	47676170	G	A	0.0133	0.0039	0.5068	0.0019	0.0123	1.86e-12	0.749899	TRUE	49
Appendicular lean mass	Inflammatory bowel disease	rs7129320	11	68388220	A	G	-0.0389	-0.0136	0.1661	0.0025	0.0171	7.29e-53	0.4261	TRUE	242.114
Appendicular lean mass	Inflammatory bowel disease	rs713467	15	84646473	A	G	0.0146	0.0026	0.4345	0.0019	0.0124	3.09e-14	0.8327	TRUE	59.0471
Appendicular lean mass	Inflammatory bowel disease	rs7137546	12	577237	T	A	0.0142	0.0048	0.4249	0.0019	0.0127	9.71e-14	0.707301	FALSE	55.856
Appendicular lean mass	Inflammatory bowel disease	rs71414738	2	127876242	T	C	0.015	-0.0083	0.1763	0.0025	0.0167	1e-09	0.6188	TRUE	36
Appendicular lean mass	Inflammatory bowel disease	rs7144307	14	69533837	C	T	-0.0122	-0.014	0.3853	0.002	0.013	6.1e-10	0.2817	TRUE	37.21
Appendicular lean mass	Inflammatory bowel disease	rs7185244	16	86546887	C	T	-0.0148	0.0148	0.7759	0.0023	0.0153	1.4e-10	0.3323	TRUE	41.4064
Appendicular lean mass	Inflammatory bowel disease	rs718603	6	2644245	T	C	0.0131	-0.0101	0.2774	0.0021	0.0137	6.68e-10	0.461	TRUE	38.9138
Appendicular lean mass	Inflammatory bowel disease	rs7220127	17	64545922	C	T	-0.0105	-0.0028	0.4264	0.0019	0.0126	4.6e-08	0.8247	TRUE	30.5402
Appendicular lean mass	Inflammatory bowel disease	rs7228151	18	57181694	C	T	-0.0185	0.0237	0.206	0.0023	0.0152	3.19e-15	0.1188	TRUE	64.6975
Appendicular lean mass	Inflammatory bowel disease	rs7229520	18	46516468	A	G	-0.0224	0.0075	0.6616	0.002	0.0132	9.21e-29	0.5706	TRUE	125.44
Appendicular lean mass	Inflammatory bowel disease	rs723149	7	46577056	G	A	-0.0276	0.0138	0.5628	0.0019	0.0131	1.43e-47	0.2913	TRUE	211.014
Appendicular lean mass	Inflammatory bowel disease	rs72656010	8	57122215	C	T	-0.0668	-0.0086	0.1322	0.0028	0.0181	7.31e-126	0.6359	TRUE	569.163
Appendicular lean mass	Inflammatory bowel disease	rs72657800	4	90822051	C	T	-0.0219	-0.0187	0.0773	0.0035	0.0233	6.39e-10	0.4223	TRUE	39.1518
Appendicular lean mass	Inflammatory bowel disease	rs72695791	4	184059452	G	C	-0.0297	0.0445	0.036	0.0051	0.0332	4.58e-09	0.1801	FALSE	33.9135
Appendicular lean mass	Inflammatory bowel disease	rs72721979	8	135827942	G	T	-0.0229	0.0164	0.143	0.0027	0.0189	2.2e-17	0.3838	TRUE	71.9355
Appendicular lean mass	Inflammatory bowel disease	rs72726050	15	42270059	C	T	-0.0192	-0.0501	0.0958	0.0034	0.0237	1.84e-08	0.0341798	TRUE	31.8893
Appendicular lean mass	Inflammatory bowel disease	rs72771070	16	19993750	T	C	0.015	-0.0106	0.283	0.0021	0.0142	1.3e-12	0.4558	TRUE	51.0204
Appendicular lean mass	Inflammatory bowel disease	rs72801843	16	53508802	A	T	0.0313	0.0293	0.3015	0.0021	0.0136	8.83e-52	0.0303997	FALSE	222.152
Appendicular lean mass	Inflammatory bowel disease	rs72809820	2	97360079	T	C	-0.0111	0.0124	0.324	0.002	0.0135	3.13e-08	0.3589	TRUE	30.8025
Appendicular lean mass	Inflammatory bowel disease	rs72829852	17	46633974	T	C	0.0309	-0.0059	0.0621	0.0039	0.0262	3.74e-15	0.8212	TRUE	62.7751
Appendicular lean mass	Inflammatory bowel disease	rs72841270	10	104642237	G	T	0.0294	0.01	0.1354	0.0028	0.0179	2.25e-26	0.5777	TRUE	110.25
Appendicular lean mass	Inflammatory bowel disease	rs7286917	22	39860868	G	A	0.0171	0.025	0.7461	0.0023	0.0145	5.18e-14	0.0839808	TRUE	55.276
Appendicular lean mass	Inflammatory bowel disease	rs72894003	6	34775096	T	C	-0.0423	0.0247	0.0647	0.0038	0.0275	1.9e-28	0.3684	TRUE	123.912
Appendicular lean mass	Inflammatory bowel disease	rs73006226	11	108072728	A	C	-0.0182	-0.0153	0.1267	0.0029	0.0195	2.23e-10	0.4312	TRUE	39.3864
Appendicular lean mass	Inflammatory bowel disease	rs7301341	12	94083105	C	T	-0.0255	0.013	0.3268	0.002	0.0132	9.27e-37	0.3256	TRUE	162.562
Appendicular lean mass	Inflammatory bowel disease	rs73052033	3	185828465	C	T	-0.0151	0.0274	0.1851	0.0024	0.016	4.79e-10	0.0865307	TRUE	39.5851
Appendicular lean mass	Inflammatory bowel disease	rs73125634	20	20069826	T	G	-0.0195	-0.0032	0.2782	0.0021	0.014	5.11e-20	0.8196	TRUE	86.2245
Appendicular lean mass	Inflammatory bowel disease	rs73197345	21	36770120	A	T	0.0211	-0.0181	0.1367	0.0028	0.0181	3.55e-14	0.317	FALSE	56.787
Appendicular lean mass	Inflammatory bowel disease	rs7320878	13	91994132	A	G	-0.015	0.0131	0.6034	0.0019	0.0126	1.34e-14	0.2997	TRUE	62.3269
Appendicular lean mass	Inflammatory bowel disease	rs7321635	13	21472055	C	A	-0.0132	-0.0047	0.6465	0.002	0.013	2.58e-11	0.7205	TRUE	43.56
Appendicular lean mass	Inflammatory bowel disease	rs7328187	13	74189974	G	T	0.0116	0.0175	0.4976	0.0019	0.0125	1.19e-09	0.1627	TRUE	37.2742
Appendicular lean mass	Inflammatory bowel disease	rs73384223	9	3869315	C	T	-0.0205	0.0215	0.1967	0.0024	0.0159	1.27e-17	0.1772	TRUE	72.9601
Appendicular lean mass	Inflammatory bowel disease	rs73413540	11	3090976	T	C	-0.0124	-0.0113	0.2248	0.0023	0.0153	4.42e-08	0.4619	TRUE	29.0662
Appendicular lean mass	Inflammatory bowel disease	rs7367519	1	204479176	C	T	0.0164	-0.0118	0.6846	0.002	0.0132	4.68e-16	0.3715	TRUE	67.24
Appendicular lean mass	Inflammatory bowel disease	rs73696333	7	46669400	G	C	0.0191	0.0053	0.2012	0.0024	0.0162	3.2e-15	0.7431	FALSE	63.3351
Appendicular lean mass	Inflammatory bowel disease	rs73856768	4	157788804	C	T	-0.0247	0.0051	0.0805	0.0035	0.0219	1.55e-12	0.8164	TRUE	49.8033
Appendicular lean mass	Inflammatory bowel disease	rs7418410	1	10236402	T	C	0.0155	0.0057	0.4089	0.0019	0.0126	5.64e-16	0.651499	TRUE	66.5512
Appendicular lean mass	Inflammatory bowel disease	rs74379684	15	94050205	T	C	-0.0272	0.0049	0.0751	0.0036	0.0233	4.39e-14	0.8343	TRUE	57.0864
Appendicular lean mass	Inflammatory bowel disease	rs74458759	9	136941049	G	C	0.0171	0.0136	0.2886	0.0022	0.0136	3.12e-15	0.3167	FALSE	60.4153
Appendicular lean mass	Inflammatory bowel disease	rs74494415	18	74972138	T	C	-0.0417	-0.0683	0.0398	0.0049	0.0317	1.82e-17	0.0314297	TRUE	72.4236
Appendicular lean mass	Inflammatory bowel disease	rs7485647	12	131631133	A	G	-0.0261	0.0006	0.844	0.0026	0.0169	1.04e-23	0.9709	TRUE	100.771
Appendicular lean mass	Inflammatory bowel disease	rs75022676	2	60293216	A	G	-0.0163	-0.0325	0.2079	0.0023	0.0159	2.84e-12	0.0407502	TRUE	50.225
Appendicular lean mass	Inflammatory bowel disease	rs7522400	1	36613380	G	A	0.0129	0.002	0.7683	0.0022	0.0146	5.62e-09	0.8933	TRUE	34.3822
Appendicular lean mass	Inflammatory bowel disease	rs7543136	1	22472451	T	C	-0.021	0.018	0.7209	0.0021	0.014	9.96e-24	0.197	TRUE	100
Appendicular lean mass	Inflammatory bowel disease	rs7543202	1	73873424	G	A	0.0129	-0.0143	0.6229	0.0019	0.0126	2.86e-11	0.2567	TRUE	46.097
Appendicular lean mass	Inflammatory bowel disease	rs75508358	9	96926382	T	C	0.0266	-0.0222	0.0457	0.0045	0.0327	4.29e-09	0.498	TRUE	34.9412
Appendicular lean mass	Inflammatory bowel disease	rs7563362	2	620297	G	A	0.0352	-0.0208	0.8566	0.0027	0.0176	3.27e-39	0.237	TRUE	169.964
Appendicular lean mass	Inflammatory bowel disease	rs7570235	2	242491353	C	T	-0.0168	-0.0349	0.5911	0.0019	0.0132	2.08e-18	0.00816902	TRUE	78.1828
Appendicular lean mass	Inflammatory bowel disease	rs75702986	19	35566151	A	G	-0.0163	0.0098	0.1861	0.0025	0.0165	3.14e-11	0.5528	TRUE	42.5104
Appendicular lean mass	Inflammatory bowel disease	rs757834	7	139717200	C	T	0.0256	-0.0159	0.1856	0.0024	0.0162	1.25e-25	0.326	TRUE	113.778
Appendicular lean mass	Inflammatory bowel disease	rs7610055	3	12388409	A	G	-0.0373	0.0066	0.1207	0.0029	0.0188	3.55e-38	0.7252	TRUE	165.433
Appendicular lean mass	Inflammatory bowel disease	rs7633464	3	98715823	A	G	0.0175	-0.0003	0.4786	0.0019	0.0124	1.27e-20	0.9827	TRUE	84.8338
Appendicular lean mass	Inflammatory bowel disease	rs76364830	8	13372120	A	G	-0.0471	0.0183	0.0634	0.0039	0.0275	2.7e-33	0.5057	TRUE	145.852
Appendicular lean mass	Inflammatory bowel disease	rs76517946	2	68354936	A	C	-0.0368	0.0231	0.0814	0.0035	0.0229	1.69e-26	0.3131	TRUE	110.55
Appendicular lean mass	Inflammatory bowel disease	rs7679276	4	146860186	G	A	-0.033	0.0322	0.9544	0.0048	0.0321	5.93e-12	0.3157	TRUE	47.2656
Appendicular lean mass	Inflammatory bowel disease	rs7689420	4	145568352	C	T	0.0466	-0.0359	0.8312	0.0025	0.0164	1.5e-76	0.0286299	TRUE	347.45
Appendicular lean mass	Inflammatory bowel disease	rs76895963	12	4384844	G	T	0.1639	0.0139	0.0207	0.0073	0.0507	8.22e-112	0.7833	TRUE	504.095
Appendicular lean mass	Inflammatory bowel disease	rs7701233	5	171218388	C	T	-0.0179	-0.0157	0.4283	0.0019	0.0127	5.12e-21	0.2171	TRUE	88.7562
Appendicular lean mass	Inflammatory bowel disease	rs77013652	13	51142279	G	T	0.049	0.0227	0.015	0.0081	0.0504	1.5e-09	0.6517	TRUE	36.595
Appendicular lean mass	Inflammatory bowel disease	rs772222	12	52356892	G	A	0.0121	0.017	0.2651	0.0021	0.0141	1.55e-08	0.226	TRUE	33.1995
Appendicular lean mass	Inflammatory bowel disease	rs7731023	5	36181627	G	A	0.0166	0.0074	0.5749	0.0019	0.0127	3.48e-18	0.5589	TRUE	76.3324
Appendicular lean mass	Inflammatory bowel disease	rs77364196	16	88353016	A	G	-0.033	0.0069	0.053	0.0043	0.0294	8.35e-15	0.8144	TRUE	58.8967
Appendicular lean mass	Inflammatory bowel disease	rs77447813	20	50827041	C	G	0.0224	0.0277	0.087	0.0034	0.0225	3.21e-11	0.2181	FALSE	43.4048
Appendicular lean mass	Inflammatory bowel disease	rs7768382	6	166341870	C	T	-0.0201	0.001	0.4771	0.0019	0.0124	1.57e-26	0.9342	TRUE	111.914
Appendicular lean mass	Inflammatory bowel disease	rs7768973	6	109745325	A	T	-0.024	-0.0189	0.411	0.0019	0.0126	5.44e-36	0.1324	FALSE	159.557
Appendicular lean mass	Inflammatory bowel disease	rs77809369	16	9052448	T	C	0.0237	0.0155	0.0642	0.0039	0.0249	9.83e-10	0.534	TRUE	36.929
Appendicular lean mass	Inflammatory bowel disease	rs78000963	6	30502802	A	G	0.0169	0.0047	0.1043	0.0031	0.0248	4.39e-08	0.8502	TRUE	29.7201
Appendicular lean mass	Inflammatory bowel disease	rs78051210	6	131379491	C	T	0.0263	-0.0022	0.0771	0.0036	0.0234	1.63e-13	0.9262	TRUE	53.3711
Appendicular lean mass	Inflammatory bowel disease	rs7816345	8	36846109	T	C	0.0255	0.0058	0.1682	0.0025	0.016	6.22e-24	0.7154	TRUE	104.04
Appendicular lean mass	Inflammatory bowel disease	rs781669	4	57819794	T	C	0.0164	0.0109	0.5236	0.0019	0.0124	3.14e-18	0.3783	TRUE	74.5042
Appendicular lean mass	Inflammatory bowel disease	rs7826059	8	22512068	C	T	0.0114	-0.0003	0.6421	0.002	0.0129	7.61e-09	0.9796	TRUE	32.49
Appendicular lean mass	Inflammatory bowel disease	rs7828086	8	120843775	C	T	0.0135	-0.0047	0.2391	0.0022	0.0144	1.11e-09	0.743201	TRUE	37.655
Appendicular lean mass	Inflammatory bowel disease	rs78378222	17	7571752	G	T	0.138	-0.0393	0.0123	0.0087	0.0602	4.51e-56	0.513499	TRUE	251.605
Appendicular lean mass	Inflammatory bowel disease	rs78457529	16	24950880	T	C	-0.0904	-0.0888	0.0117	0.0088	0.0628	1.22e-24	0.1577	TRUE	105.529
Appendicular lean mass	Inflammatory bowel disease	rs78525785	13	111038803	T	C	-0.0169	0.0239	0.62	0.002	0.0129	9.81e-18	0.0646205	TRUE	71.4025
Appendicular lean mass	Inflammatory bowel disease	rs7858712	9	16738312	G	A	0.0347	-0.033	0.9144	0.0034	0.0221	1.04e-24	0.1355	TRUE	104.16
Appendicular lean mass	Inflammatory bowel disease	rs7863102	9	73965281	T	A	-0.011	-0.0174	0.4474	0.0019	0.0124	9.97e-09	0.1621	FALSE	33.518
Appendicular lean mass	Inflammatory bowel disease	rs7902	11	95565288	G	A	0.0149	0.0134	0.4469	0.0019	0.0124	5.22e-15	0.2794	TRUE	61.4986
Appendicular lean mass	Inflammatory bowel disease	rs79066296	14	76393808	T	C	-0.0169	-0.0172	0.7676	0.0022	0.0146	6.11e-14	0.2412	TRUE	59.0103
Appendicular lean mass	Inflammatory bowel disease	rs79441499	19	7208744	T	C	-0.0138	0.0101	0.4055	0.0019	0.0128	9.67e-13	0.4286	TRUE	52.7535
Appendicular lean mass	Inflammatory bowel disease	rs7952436	11	67024534	T	C	-0.0453	0.0521	0.0823	0.0034	0.026	1.62e-39	0.0449097	TRUE	177.516
Appendicular lean mass	Inflammatory bowel disease	rs8000973	13	100691367	C	T	0.0134	-0.0053	0.5334	0.0019	0.0124	2.05e-12	0.666699	TRUE	49.7396
Appendicular lean mass	Inflammatory bowel disease	rs80132799	20	62322896	T	C	0.0231	-0.0738	0.0679	0.0038	0.0266	1.31e-09	0.00556199	TRUE	36.9536
Appendicular lean mass	Inflammatory bowel disease	rs8017006	14	42750786	G	A	0.0122	-0.0117	0.3275	0.002	0.0134	2.22e-09	0.3824	TRUE	37.21
Appendicular lean mass	Inflammatory bowel disease	rs8018486	14	39818616	G	A	-0.0138	0.0129	0.1914	0.0024	0.0154	1.18e-08	0.4038	TRUE	33.0625
Appendicular lean mass	Inflammatory bowel disease	rs8019890	14	21538067	A	C	0.025	0.0021	0.5313	0.0019	0.0133	1.96e-38	0.875	TRUE	173.13
Appendicular lean mass	Inflammatory bowel disease	rs8020095	14	67453858	A	G	-0.0145	0.0173	0.15	0.0027	0.0171	4.53e-08	0.3124	TRUE	28.8409
Appendicular lean mass	Inflammatory bowel disease	rs80280630	9	117030861	T	C	-0.0168	-0.0062	0.1115	0.003	0.0204	2.28e-08	0.7604	TRUE	31.36
Appendicular lean mass	Inflammatory bowel disease	rs80295797	1	23341690	T	C	-0.0198	0.02	0.3265	0.002	0.0134	3.83e-23	0.1353	TRUE	98.01
Appendicular lean mass	Inflammatory bowel disease	rs8042578	15	66992964	G	C	0.0287	0.0051	0.2426	0.0022	0.0143	2.29e-38	0.7209	FALSE	170.184
Appendicular lean mass	Inflammatory bowel disease	rs8054549	16	86417234	A	C	-0.0251	0.008	0.4486	0.0019	0.0125	3.37e-39	0.524901	TRUE	174.518
Appendicular lean mass	Inflammatory bowel disease	rs8084413	18	22869123	A	G	-0.0127	0.0164	0.4693	0.0019	0.0127	3.25e-11	0.1966	TRUE	44.6787
Appendicular lean mass	Inflammatory bowel disease	rs8136517	22	46439433	C	T	0.0267	0.0024	0.0652	0.0039	0.0278	6.58e-12	0.9309	TRUE	46.8698
Appendicular lean mass	Inflammatory bowel disease	rs822530	7	148631555	T	A	0.0255	-0.018	0.7953	0.0024	0.0159	2.36e-27	0.2571	FALSE	112.891
Appendicular lean mass	Inflammatory bowel disease	rs839255	3	57974580	G	T	-0.0126	0.0008	0.6847	0.0021	0.0137	8.38e-10	0.953	TRUE	36
Appendicular lean mass	Inflammatory bowel disease	rs861674	5	112064475	T	A	0.0128	-0.0077	0.4578	0.0019	0.0124	1.36e-11	0.535601	FALSE	45.385
Appendicular lean mass	Inflammatory bowel disease	rs867529	2	88913273	C	G	0.0184	-0.0224	0.2796	0.0021	0.0139	1e-18	0.107	FALSE	76.771
Appendicular lean mass	Inflammatory bowel disease	rs876122	6	6886297	G	A	0.0162	0.0221	0.8788	0.0029	0.0195	2.19e-08	0.2565	TRUE	31.2057
Appendicular lean mass	Inflammatory bowel disease	rs900399	3	156798732	G	A	0.0164	0.0035	0.3986	0.0019	0.0127	1.35e-17	0.784401	TRUE	74.5042
Appendicular lean mass	Inflammatory bowel disease	rs905938	1	154991389	C	T	0.0394	0.0374	0.2649	0.0021	0.0144	8.43e-77	0.00931601	TRUE	352.009
Appendicular lean mass	Inflammatory bowel disease	rs909220	14	75908780	A	G	-0.015	-0.0072	0.4443	0.0019	0.0124	3.24e-15	0.5629	TRUE	62.3269
Appendicular lean mass	Inflammatory bowel disease	rs9266244	6	31325692	A	G	-0.0427	-0.0018	0.7077	0.0021	0.0145	1.21e-94	0.8998	TRUE	413.444
Appendicular lean mass	Inflammatory bowel disease	rs9343327	6	76606296	T	A	0.014	0.0097	0.4985	0.0019	0.0123	1.09e-13	0.4296	FALSE	54.2936
Appendicular lean mass	Inflammatory bowel disease	rs9344126	6	81907559	C	T	-0.0185	0.0169	0.5137	0.0019	0.0124	2.21e-22	0.1709	TRUE	94.8061
Appendicular lean mass	Inflammatory bowel disease	rs9375188	6	98555272	T	C	0.0136	-0.0078	0.4844	0.0019	0.0124	6.8e-13	0.527	TRUE	51.2355
Appendicular lean mass	Inflammatory bowel disease	rs9385002	6	117552469	T	A	-0.0147	-0.0208	0.2394	0.0022	0.0146	3.26e-11	0.1535	FALSE	44.6467
Appendicular lean mass	Inflammatory bowel disease	rs9391254	6	105377347	T	C	0.0166	0.0127	0.3205	0.002	0.0133	2.1e-16	0.3385	TRUE	68.89
Appendicular lean mass	Inflammatory bowel disease	rs947099	10	31129883	A	G	0.0117	0.0091	0.3536	0.002	0.0129	2.71e-09	0.4826	TRUE	34.2225
Appendicular lean mass	Inflammatory bowel disease	rs9517483	13	99572712	G	A	-0.0181	0.0244	0.699	0.0021	0.0134	2.26e-18	0.0693506	TRUE	74.288
Appendicular lean mass	Inflammatory bowel disease	rs9525326	13	115075715	G	A	-0.0184	-0.0007	0.1875	0.0024	0.0162	3.62e-14	0.9645	TRUE	58.7778
Appendicular lean mass	Inflammatory bowel disease	rs9568031	13	48897520	T	C	-0.0115	0.0051	0.706	0.0021	0.0138	3.34e-08	0.712801	TRUE	29.9887
Appendicular lean mass	Inflammatory bowel disease	rs9590328	13	96448383	G	A	0.0153	-0.0065	0.1417	0.0027	0.0174	2.02e-08	0.710699	TRUE	32.1111
Appendicular lean mass	Inflammatory bowel disease	rs9594714	13	42800481	T	G	0.0144	0.0076	0.3052	0.0021	0.0134	2.65e-12	0.569101	TRUE	47.0204
Appendicular lean mass	Inflammatory bowel disease	rs9610447	22	20768891	T	C	0.0152	-0.0011	0.7471	0.0022	0.0145	5.29e-12	0.9419	TRUE	47.7355
Appendicular lean mass	Inflammatory bowel disease	rs963317	4	45129970	G	A	-0.0136	-0.0092	0.6629	0.002	0.0131	1.03e-11	0.4823	TRUE	46.24
Appendicular lean mass	Inflammatory bowel disease	rs9634212	12	93993266	A	C	0.0471	0.0137	0.221	0.0023	0.015	8.59e-95	0.3598	TRUE	419.359
Appendicular lean mass	Inflammatory bowel disease	rs9636364	2	111992435	A	G	0.011	-0.023	0.5429	0.0019	0.0125	5.09e-09	0.0658097	TRUE	33.518
Appendicular lean mass	Inflammatory bowel disease	rs9640283	7	150486083	C	G	-0.0119	-0.0111	0.5177	0.0019	0.0127	4.53e-10	0.3817	FALSE	39.2271
Appendicular lean mass	Inflammatory bowel disease	rs9647379	3	171785168	C	G	0.0215	0.0271	0.4111	0.0019	0.0138	5.55e-29	0.0496501	FALSE	128.047
Appendicular lean mass	Inflammatory bowel disease	rs9669278	12	66374587	C	T	-0.0496	-0.0001	0.5183	0.0019	0.0125	5.25e-151	0.9955	TRUE	681.485
Appendicular lean mass	Inflammatory bowel disease	rs9809116	3	72397279	G	A	-0.016	0.031	0.4081	0.0019	0.0128	1.31e-16	0.01563	TRUE	70.9141
Appendicular lean mass	Inflammatory bowel disease	rs9828525	3	61552810	T	C	0.0121	0.0056	0.4113	0.0019	0.0127	2.51e-10	0.6592	TRUE	40.5568
Appendicular lean mass	Inflammatory bowel disease	rs9832919	3	132184526	G	A	-0.0179	-0.0121	0.3574	0.002	0.013	7.9e-20	0.3526	TRUE	80.1025
Appendicular lean mass	Inflammatory bowel disease	rs9838614	3	38537671	G	T	-0.0185	0.0083	0.3881	0.0019	0.0127	1.21e-21	0.5136	TRUE	94.8061
Appendicular lean mass	Inflammatory bowel disease	rs985136	11	17497794	G	C	0.0138	0.0249	0.4895	0.002	0.0138	2.96e-12	0.0706301	FALSE	47.61
Appendicular lean mass	Inflammatory bowel disease	rs987666	7	116267938	A	G	0.0185	-0.0485	0.1188	0.0029	0.0194	2.33e-10	0.0122	TRUE	40.6956
Appendicular lean mass	Inflammatory bowel disease	rs9890062	17	17434352	A	G	0.0267	0.0329	0.0615	0.0039	0.025	1.2e-11	0.1876	TRUE	46.8698
Appendicular lean mass	Inflammatory bowel disease	rs9894577	17	43223292	A	G	-0.031	0.0206	0.318	0.002	0.0134	1.4e-52	0.1246	TRUE	240.25
Appendicular lean mass	Inflammatory bowel disease	rs9898189	17	80480516	G	C	-0.0163	0.0144	0.6446	0.0021	0.0131	1.88e-15	0.2732	FALSE	60.2472
Appendicular lean mass	Inflammatory bowel disease	rs990315	15	69578811	C	T	-0.0115	0.001	0.6229	0.002	0.0128	5.07e-09	0.9382	TRUE	33.0625
Appendicular lean mass	Inflammatory bowel disease	rs9905385	17	59498250	G	A	-0.0339	-0.0191	0.6707	0.002	0.0134	1.94e-63	0.1561	TRUE	287.303
Appendicular lean mass	Inflammatory bowel disease	rs9957318	18	33039106	G	A	0.0187	-0.018	0.348	0.002	0.0132	1.02e-20	0.1719	TRUE	87.4225
Appendicular lean mass	Ulcerative colitis	rs10005035	4	12865684	G	C	-0.0175	-0.0128	0.2823	0.0021	0.0177	6.51e-17	0.4674	FALSE	69.4444
Appendicular lean mass	Ulcerative colitis	rs10019221	4	21785364	T	G	-0.0124	-0.013	0.5974	0.0019	0.0161	1.22e-10	0.4176	TRUE	42.5928
Appendicular lean mass	Ulcerative colitis	rs10036789	5	71697977	G	C	0.0163	-0.0626	0.4609	0.0019	0.0159	1.16e-17	8.21e-05	FALSE	73.5983
Appendicular lean mass	Ulcerative colitis	rs1005723	1	243646251	T	C	0.0161	0.0348	0.1908	0.0024	0.0207	1.79e-11	0.0937497	TRUE	45.0017
Appendicular lean mass	Ulcerative colitis	rs10068640	5	123981977	A	G	0.0112	0.0095	0.3651	0.002	0.0165	1.28e-08	0.5653	TRUE	31.36
Appendicular lean mass	Ulcerative colitis	rs10075249	5	52846505	T	C	0.0143	-0.007	0.4952	0.0019	0.0158	4.56e-14	0.658999	TRUE	56.6454
Appendicular lean mass	Ulcerative colitis	rs10107388	8	145004944	C	T	-0.0159	0.0144	0.3691	0.002	0.0169	6.95e-16	0.3941	TRUE	63.2025
Appendicular lean mass	Ulcerative colitis	rs10112506	8	13164746	G	A	-0.012	0.0095	0.3898	0.0019	0.0162	5.76e-10	0.5574	TRUE	39.8892
Appendicular lean mass	Ulcerative colitis	rs10123619	9	119353611	G	A	-0.0171	0.0264	0.8425	0.0026	0.0216	4.05e-11	0.2227	TRUE	43.2559
Appendicular lean mass	Ulcerative colitis	rs10128333	10	64570038	T	C	-0.0146	-0.065	0.1676	0.0025	0.0216	9.51e-09	0.00258797	TRUE	34.1056
Appendicular lean mass	Ulcerative colitis	rs10171272	2	25954202	A	C	0.0136	0.0073	0.3035	0.002	0.0172	2.87e-11	0.671699	TRUE	46.24
Appendicular lean mass	Ulcerative colitis	rs10202701	2	232328681	T	C	0.0227	0.0097	0.5419	0.0019	0.0159	3.11e-33	0.5429	TRUE	142.74
Appendicular lean mass	Ulcerative colitis	rs10202845	2	42575820	G	A	-0.0288	0.0182	0.1133	0.003	0.0246	5.35e-22	0.4593	TRUE	92.16
Appendicular lean mass	Ulcerative colitis	rs10203320	2	9771620	C	T	0.0138	0.0088	0.3289	0.002	0.0173	7.86e-12	0.611299	TRUE	47.61
Appendicular lean mass	Ulcerative colitis	rs10203386	2	25136866	A	T	-0.0238	0.0495	0.4519	0.0019	0.0159	1.75e-36	0.001798	FALSE	156.909
Appendicular lean mass	Ulcerative colitis	rs10205141	2	11313340	G	A	0.0241	0.0059	0.0476	0.0044	0.036	4.71e-08	0.871	TRUE	30.0005
Appendicular lean mass	Ulcerative colitis	rs10221831	2	202107829	T	C	0.03	0.0329	0.0321	0.0053	0.0424	1.8e-08	0.4384	TRUE	32.0399
Appendicular lean mass	Ulcerative colitis	rs10225945	7	28250083	G	A	-0.0146	0.0069	0.1499	0.0026	0.022	3.28e-08	0.7556	TRUE	31.5325
Appendicular lean mass	Ulcerative colitis	rs10242866	7	17920613	T	C	0.0157	-0.0149	0.3983	0.0019	0.0161	3.66e-16	0.3555	TRUE	68.2798
Appendicular lean mass	Ulcerative colitis	rs10283100	8	120596023	G	A	0.0575	-0.0573	0.9445	0.0041	0.0421	4.11e-44	0.1733	TRUE	196.684
Appendicular lean mass	Ulcerative colitis	rs1035583	2	207326937	A	G	0.0148	-0.0015	0.6177	0.0019	0.0163	1.99e-14	0.9254	TRUE	60.6759
Appendicular lean mass	Ulcerative colitis	rs10453441	22	46363739	G	A	-0.0139	0.0024	0.402	0.002	0.0193	9.1e-13	0.8997	TRUE	48.3025
Appendicular lean mass	Ulcerative colitis	rs10461725	5	39437129	C	G	0.0134	0.031	0.6561	0.002	0.017	1.98e-11	0.0675694	FALSE	44.89
Appendicular lean mass	Ulcerative colitis	rs10471339	5	67823773	G	C	-0.011	0.0089	0.3823	0.0019	0.0164	1.45e-08	0.587801	FALSE	33.518
Appendicular lean mass	Ulcerative colitis	rs1047891	2	211540507	A	C	0.0233	-0.0135	0.3159	0.002	0.0175	5.7e-31	0.4387	TRUE	135.722
Appendicular lean mass	Ulcerative colitis	rs10483727	14	61072875	C	T	-0.0368	-0.0014	0.6109	0.0019	0.0162	6.73e-80	0.9317	TRUE	375.136
Appendicular lean mass	Ulcerative colitis	rs1056747	9	35690102	G	A	-0.0155	0.0035	0.4117	0.0019	0.0163	8.05e-16	0.8305	TRUE	66.5512
Appendicular lean mass	Ulcerative colitis	rs1063582	8	23167353	G	T	-0.0185	-0.0001	0.7649	0.0022	0.0186	1.12e-16	0.9946	TRUE	70.7128
Appendicular lean mass	Ulcerative colitis	rs10637890	14	54779522	TTC	T	-0.0123	-0.0338	0.621	0.002	0.0164	3.96e-10	0.0387302	TRUE	37.8225
Appendicular lean mass	Ulcerative colitis	rs10657263	11	49690460	G	C	-0.013	-0.0107	0.5481	0.0019	0.0167	7.98e-12	0.521	FALSE	46.8144
Appendicular lean mass	Ulcerative colitis	rs10748128	12	69827658	T	G	0.0255	0.0161	0.3446	0.002	0.017	6.77e-38	0.3447	TRUE	162.562
Appendicular lean mass	Ulcerative colitis	rs10749157	10	115780129	C	T	0.0113	-0.01	0.3584	0.002	0.0165	1.24e-08	0.5448	TRUE	31.9225
Appendicular lean mass	Ulcerative colitis	rs10776560	10	50542358	T	C	-0.0157	-0.0095	0.4995	0.0019	0.0157	7.88e-17	0.5466	TRUE	68.2798
Appendicular lean mass	Ulcerative colitis	rs10793931	9	133436478	C	G	-0.0132	-0.0372	0.3555	0.002	0.0167	3.23e-11	0.0261499	FALSE	43.56
Appendicular lean mass	Ulcerative colitis	rs10796828	11	69490346	G	T	0.0154	-0.032	0.6348	0.002	0.017	5.77e-15	0.0603101	TRUE	59.29
Appendicular lean mass	Ulcerative colitis	rs10807137	6	34183026	T	C	-0.0455	0.0377	0.825	0.0025	0.0209	5.68e-75	0.0713806	TRUE	331.24
Appendicular lean mass	Ulcerative colitis	rs10815274	9	5728968	C	A	0.0124	0.046	0.4562	0.0019	0.0157	6.46e-11	0.003508	TRUE	42.5928
Appendicular lean mass	Ulcerative colitis	rs10822117	10	52786701	G	A	-0.0176	0.0017	0.237	0.0022	0.0186	4.24e-15	0.9285	TRUE	64
Appendicular lean mass	Ulcerative colitis	rs10824307	10	77185310	C	G	-0.0194	0.0236	0.6471	0.002	0.0168	1.79e-22	0.1619	FALSE	94.09
Appendicular lean mass	Ulcerative colitis	rs10829226	10	27573952	A	G	-0.0112	0.0107	0.6359	0.002	0.0164	1.33e-08	0.5145	TRUE	31.36
Appendicular lean mass	Ulcerative colitis	rs10832963	11	18664241	G	T	-0.0203	0.0074	0.7445	0.0022	0.0181	9.23e-21	0.6826	TRUE	85.1426
Appendicular lean mass	Ulcerative colitis	rs10845408	12	11880581	T	C	0.0255	-0.005	0.3538	0.002	0.0166	3.25e-38	0.762901	TRUE	162.562
Appendicular lean mass	Ulcerative colitis	rs10858246	9	139102831	C	G	-0.0188	-0.0203	0.3183	0.002	0.0176	2.35e-20	0.25	FALSE	88.36
Appendicular lean mass	Ulcerative colitis	rs10864899	2	112929481	G	A	-0.0112	0.0169	0.5643	0.0019	0.0164	3.85e-09	0.3044	TRUE	34.7479
Appendicular lean mass	Ulcerative colitis	rs10922475	1	89142142	A	C	0.0159	-0.0106	0.5395	0.0019	0.0158	2.17e-17	0.5028	TRUE	70.0305
Appendicular lean mass	Ulcerative colitis	rs10948	19	10754905	T	G	-0.0252	0.0213	0.6638	0.002	0.0167	3.43e-36	0.2041	TRUE	158.76
Appendicular lean mass	Ulcerative colitis	rs10962212	9	15911745	C	G	0.0143	-0.009	0.4184	0.0019	0.016	7.47e-14	0.5751	FALSE	56.6454
Appendicular lean mass	Ulcerative colitis	rs10982888	9	118468947	A	T	-0.0328	0.0114	0.1136	0.003	0.024	3.97e-28	0.636099	FALSE	119.538
Appendicular lean mass	Ulcerative colitis	rs11009928	10	35059013	G	A	-0.0148	0.0293	0.2547	0.0022	0.0177	1.04e-11	0.0977395	TRUE	45.2562
Appendicular lean mass	Ulcerative colitis	rs11014285	10	25178864	A	G	0.0342	-0.0381	0.1654	0.0026	0.0228	2.89e-40	0.0943996	TRUE	173.024
Appendicular lean mass	Ulcerative colitis	rs11042717	11	10303939	C	T	-0.029	0.0043	0.4896	0.0019	0.0158	4.04e-53	0.785599	TRUE	232.964
Appendicular lean mass	Ulcerative colitis	rs11049704	12	28693144	G	C	-0.0183	-0.0247	0.293	0.0021	0.0167	1.1e-18	0.1405	FALSE	75.9388
Appendicular lean mass	Ulcerative colitis	rs11060942	12	123434524	A	G	-0.0354	-0.0322	0.0344	0.0052	0.0445	7.49e-12	0.4685	TRUE	46.3447
Appendicular lean mass	Ulcerative colitis	rs11068230	12	117349014	G	C	0.0238	0.0557	0.8656	0.0028	0.0243	9.67e-18	0.0221498	FALSE	72.25
Appendicular lean mass	Ulcerative colitis	rs11070842	15	51624185	C	T	-0.0146	0.027	0.1631	0.0026	0.0213	1.3e-08	0.2052	TRUE	31.5325
Appendicular lean mass	Ulcerative colitis	rs11098677	4	123833516	T	G	-0.0263	-0.0006	0.7875	0.0023	0.0189	3.94e-30	0.9752	TRUE	130.754
Appendicular lean mass	Ulcerative colitis	rs11121615	1	10825577	T	C	-0.0202	-0.0122	0.6894	0.002	0.0177	3.32e-23	0.4926	TRUE	102.01
Appendicular lean mass	Ulcerative colitis	rs111365325	5	170865229	T	C	-0.0271	0.0119	0.2312	0.0022	0.0189	1.12e-33	0.5313	TRUE	151.738
Appendicular lean mass	Ulcerative colitis	rs111622870	4	2613109	C	T	-0.0282	0.0183	0.0482	0.0044	0.0385	1.86e-10	0.6346	TRUE	41.0764
Appendicular lean mass	Ulcerative colitis	rs11175919	12	66180277	A	G	0.0349	-0.0159	0.0262	0.0059	0.0531	3.16e-09	0.764901	TRUE	34.9902
Appendicular lean mass	Ulcerative colitis	rs11187838	10	96038686	A	G	0.0394	0.0214	0.4347	0.0019	0.0159	1.16e-94	0.1776	TRUE	430.017
Appendicular lean mass	Ulcerative colitis	rs111901094	19	19642795	T	G	-0.0253	0.004	0.182	0.0025	0.0245	4.04e-24	0.872	TRUE	102.414
Appendicular lean mass	Ulcerative colitis	rs11191208	10	103838497	A	G	0.0147	0.0272	0.2057	0.0024	0.02	3.69e-10	0.1747	TRUE	37.5156
Appendicular lean mass	Ulcerative colitis	rs11198591	10	120515892	A	G	0.0148	-0.0033	0.3684	0.002	0.0163	4.91e-14	0.8415	TRUE	54.76
Appendicular lean mass	Ulcerative colitis	rs112021215	20	62867186	C	T	-0.0147	0.0406	0.201	0.0025	0.0221	5.99e-09	0.0665702	TRUE	34.5744
Appendicular lean mass	Ulcerative colitis	rs11210892	1	44100084	A	G	0.0118	-0.0043	0.6745	0.002	0.0167	3.57e-09	0.7967	TRUE	34.81
Appendicular lean mass	Ulcerative colitis	rs112153300	21	47547474	A	G	0.0261	-0.0019	0.089	0.0034	0.0293	7.05e-15	0.9493	TRUE	58.9282
Appendicular lean mass	Ulcerative colitis	rs11217863	11	120293138	A	G	-0.0268	0.0015	0.1162	0.003	0.0248	1.06e-19	0.9501	TRUE	79.8044
Appendicular lean mass	Ulcerative colitis	rs11221657	11	129181358	G	T	0.0179	0.0174	0.1352	0.0028	0.0232	1.21e-10	0.4518	TRUE	40.8686
Appendicular lean mass	Ulcerative colitis	rs11233117	11	69924352	G	C	-0.0176	-0.012	0.4535	0.0019	0.0159	1.74e-20	0.4516	FALSE	85.8061
Appendicular lean mass	Ulcerative colitis	rs11243202	6	7727271	C	T	0.0302	-0.0164	0.486	0.0019	0.0162	2.83e-57	0.3105	TRUE	252.643
Appendicular lean mass	Ulcerative colitis	rs112537273	8	38248306	C	T	-0.0212	-0.0421	0.2299	0.0022	0.0192	3.34e-21	0.0281702	TRUE	92.8595
Appendicular lean mass	Ulcerative colitis	rs11260035	19	7898957	A	G	0.015	0.0224	0.2761	0.0021	0.0181	1.86e-12	0.2163	TRUE	51.0204
Appendicular lean mass	Ulcerative colitis	rs11260623	1	1812688	T	G	0.0117	-0.0607	0.5085	0.0019	0.0159	4.86e-10	0.000129	TRUE	37.9197
Appendicular lean mass	Ulcerative colitis	rs112873218	11	1960119	T	C	0.0216	-0.0063	0.1054	0.0031	0.027	4.02e-12	0.8159	TRUE	48.5494
Appendicular lean mass	Ulcerative colitis	rs113146332	17	42565977	C	G	0.0311	0.041	0.0381	0.0049	0.0417	2.99e-10	0.3257	FALSE	40.2836
Appendicular lean mass	Ulcerative colitis	rs113232639	18	20720973	A	G	0.0327	0.0069	0.493	0.0019	0.0162	4.79e-64	0.6723	TRUE	296.202
Appendicular lean mass	Ulcerative colitis	rs113289555	4	996998	T	G	-0.0206	0.0066	0.2333	0.0023	0.0207	7.33e-20	0.751299	TRUE	80.2193
Appendicular lean mass	Ulcerative colitis	rs113671109	3	12620885	C	T	-0.015	-0.029	0.22	0.0023	0.019	4.23e-11	0.1283	TRUE	42.5331
Appendicular lean mass	Ulcerative colitis	rs113827862	14	89849527	C	T	-0.0235	0.018	0.0608	0.004	0.0327	4.67e-09	0.581	TRUE	34.5156
Appendicular lean mass	Ulcerative colitis	rs113898003	6	130345835	C	T	-0.036	0.0282	0.2635	0.0021	0.0184	1.19e-63	0.1255	TRUE	293.878
Appendicular lean mass	Ulcerative colitis	rs11421589	10	115193949	CT	C	0.0119	0.0247	0.5556	0.0019	0.0159	5.99e-10	0.1207	TRUE	39.2271
Appendicular lean mass	Ulcerative colitis	rs115010283	3	172163449	C	G	0.034	-0.0298	0.3162	0.002	0.0172	2.35e-63	0.0820503	FALSE	289
Appendicular lean mass	Ulcerative colitis	rs115105539	8	49423531	C	G	0.0231	-0.0622	0.1667	0.0025	0.0211	7.83e-20	0.00316097	FALSE	85.3776
Appendicular lean mass	Ulcerative colitis	rs11580040	1	155198222	G	A	0.0325	0.036	0.08	0.0035	0.0294	6.76e-21	0.2217	TRUE	86.2245
Appendicular lean mass	Ulcerative colitis	rs11590254	1	92316573	T	A	0.0186	-0.019	0.3114	0.002	0.0171	4.34e-20	0.2665	FALSE	86.49
Appendicular lean mass	Ulcerative colitis	rs115912456	5	82815158	G	A	0.0577	0.0117	0.0412	0.0047	0.04	3.69e-34	0.7692	TRUE	150.715
Appendicular lean mass	Ulcerative colitis	rs116008080	16	67254841	A	G	-0.0415	0.1211	0.0238	0.0063	0.0591	4.06e-11	0.0404697	TRUE	43.3925
Appendicular lean mass	Ulcerative colitis	rs116052377	4	124787756	A	G	0.0225	0.0302	0.0809	0.0035	0.029	7.89e-11	0.2966	TRUE	41.3265
Appendicular lean mass	Ulcerative colitis	rs116092985	16	2160973	G	A	-0.0401	0.0388	0.0958	0.0033	0.031	1.17e-34	0.2102	TRUE	147.659
Appendicular lean mass	Ulcerative colitis	rs11612462	12	104411368	G	T	0.015	0.0346	0.1698	0.0025	0.021	2.55e-09	0.0986007	TRUE	36
Appendicular lean mass	Ulcerative colitis	rs11633371	15	89356832	T	G	0.0216	-0.0021	0.4764	0.0019	0.016	7.49e-30	0.8941	TRUE	129.241
Appendicular lean mass	Ulcerative colitis	rs116339650	4	26200972	G	A	-0.0175	-0.0507	0.127	0.0029	0.024	1.05e-09	0.0345398	TRUE	36.415
Appendicular lean mass	Ulcerative colitis	rs116493405	3	114733556	A	G	0.0287	-0.0751	0.0537	0.0042	0.0345	9.52e-12	0.0295502	TRUE	46.6944
Appendicular lean mass	Ulcerative colitis	rs11672848	19	37570704	T	C	-0.0171	-0.0184	0.5246	0.0019	0.0159	7.73e-19	0.2475	TRUE	81
Appendicular lean mass	Ulcerative colitis	rs11684531	2	219835489	G	A	-0.0172	0.0267	0.1328	0.0028	0.0324	4.17e-10	0.4092	TRUE	37.7347
Appendicular lean mass	Ulcerative colitis	rs1168768	12	66509650	T	C	0.0332	0.0109	0.975	0.006	0.0559	3.61e-08	0.8451	TRUE	30.6178
Appendicular lean mass	Ulcerative colitis	rs116919274	19	17359808	A	G	0.0271	0.0251	0.046	0.0046	0.0409	3.52e-09	0.5382	TRUE	34.7075
Appendicular lean mass	Ulcerative colitis	rs117203652	19	49857801	A	G	-0.0346	0.1062	0.03	0.0055	0.0508	4.32e-10	0.0364998	TRUE	39.5755
Appendicular lean mass	Ulcerative colitis	rs11720869	3	185619716	A	G	0.0141	-0.0399	0.6686	0.002	0.0168	2.54e-12	0.0175198	TRUE	49.7025
Appendicular lean mass	Ulcerative colitis	rs11721522	4	156976051	G	A	0.0106	-0.0163	0.4125	0.0019	0.0161	4.03e-08	0.313	TRUE	31.1247
Appendicular lean mass	Ulcerative colitis	rs11727162	4	88606761	T	C	-0.017	-0.0192	0.4987	0.0019	0.0158	2.15e-19	0.226	TRUE	80.0554
Appendicular lean mass	Ulcerative colitis	rs117335233	10	79914330	G	T	-0.0236	-0.0109	0.053	0.0042	0.0399	2.56e-08	0.784701	TRUE	31.5737
Appendicular lean mass	Ulcerative colitis	rs1177765	5	32829929	C	T	-0.0232	-0.0017	0.4681	0.0019	0.0158	1.32e-34	0.9129	TRUE	149.097
Appendicular lean mass	Ulcerative colitis	rs11778491	8	120451362	C	G	-0.0247	-0.0061	0.2518	0.0022	0.0182	8.39e-30	0.736801	FALSE	126.052
Appendicular lean mass	Ulcerative colitis	rs117818446	8	67223589	A	G	0.0423	0.0468	0.0202	0.0068	0.0582	5.29e-10	0.4214	TRUE	38.6957
Appendicular lean mass	Ulcerative colitis	rs117972846	17	26947476	G	T	0.0335	0.0264	0.0285	0.0057	0.0496	5.47e-09	0.5951	TRUE	34.5414
Appendicular lean mass	Ulcerative colitis	rs11867855	17	18262584	T	G	-0.0132	-0.0025	0.2372	0.0022	0.0185	2.93e-09	0.8921	TRUE	36
Appendicular lean mass	Ulcerative colitis	rs1190540	14	102897009	G	A	0.0125	0.0237	0.6983	0.0021	0.0172	1.62e-09	0.168	TRUE	35.4308
Appendicular lean mass	Ulcerative colitis	rs1202186	7	87213258	T	C	-0.012	0.0388	0.6548	0.002	0.0166	1.65e-09	0.0193602	TRUE	36
Appendicular lean mass	Ulcerative colitis	rs12051245	16	783865	C	T	0.0299	0.0095	0.2318	0.0022	0.0192	2.56e-40	0.6209	TRUE	184.713
Appendicular lean mass	Ulcerative colitis	rs12074850	1	51248316	G	A	0.0393	-0.0281	0.0898	0.0033	0.0277	2.72e-33	0.3099	TRUE	141.826
Appendicular lean mass	Ulcerative colitis	rs12099669	12	46783653	A	G	0.0331	-0.0193	0.6962	0.002	0.0171	1.39e-58	0.2592	TRUE	273.902
Appendicular lean mass	Ulcerative colitis	rs12150907	19	4940630	A	G	-0.0219	0.015	0.1977	0.0024	0.0201	7.22e-20	0.4548	TRUE	83.2656
Appendicular lean mass	Ulcerative colitis	rs12185775	20	20293769	C	G	-0.0167	0.0278	0.1172	0.003	0.0271	3.66e-08	0.3063	FALSE	30.9878
Appendicular lean mass	Ulcerative colitis	rs12188208	5	77442791	C	A	-0.0195	-0.011	0.2349	0.0022	0.0187	1.4e-18	0.5564	TRUE	78.564
Appendicular lean mass	Ulcerative colitis	rs12230946	12	53498725	A	G	0.0271	0.0094	0.0911	0.0033	0.0267	1.45e-16	0.725	TRUE	67.4389
Appendicular lean mass	Ulcerative colitis	rs12334478	8	141998765	G	C	-0.0161	0.0308	0.4964	0.0019	0.016	2.27e-17	0.05433	FALSE	71.8033
Appendicular lean mass	Ulcerative colitis	rs12340775	9	13226945	A	G	-0.0287	0.0074	0.0552	0.0043	0.0336	1.73e-11	0.8264	TRUE	44.5479
Appendicular lean mass	Ulcerative colitis	rs12344515	9	113803627	T	C	-0.0163	0.0219	0.2402	0.0022	0.0185	2.28e-13	0.2364	TRUE	54.8946
Appendicular lean mass	Ulcerative colitis	rs12347137	9	119122721	C	A	-0.046	0.0139	0.2023	0.0024	0.0197	9.8e-85	0.4807	TRUE	367.361
Appendicular lean mass	Ulcerative colitis	rs12351226	9	98405230	T	C	0.0218	-0.0142	0.1712	0.0025	0.0213	9.13e-18	0.5063	TRUE	76.0384
Appendicular lean mass	Ulcerative colitis	rs12461874	19	17180358	A	C	-0.0181	-0.016	0.2784	0.0021	0.0176	1.26e-17	0.3633	TRUE	74.288
Appendicular lean mass	Ulcerative colitis	rs12483401	21	35443829	C	T	-0.0387	-0.0219	0.0216	0.0067	0.0546	9.22e-09	0.6887	TRUE	33.3636
Appendicular lean mass	Ulcerative colitis	rs12512942	4	177766307	A	G	-0.0162	0.0135	0.6376	0.002	0.0164	1.58e-16	0.4114	TRUE	65.61
Appendicular lean mass	Ulcerative colitis	rs12517711	5	60754661	C	T	-0.0147	-0.0367	0.3917	0.0019	0.0162	2.79e-14	0.0232402	TRUE	59.8587
Appendicular lean mass	Ulcerative colitis	rs12519407	5	137651012	C	A	0.0181	0.0137	0.2567	0.0022	0.0178	3.38e-17	0.4393	TRUE	67.688
Appendicular lean mass	Ulcerative colitis	rs12533452	7	19016871	T	C	0.0237	0.0014	0.1569	0.0026	0.0214	1.31e-19	0.9479	TRUE	83.0902
Appendicular lean mass	Ulcerative colitis	rs12536902	7	33213009	A	C	0.0479	0.1265	0.0143	0.0081	0.0588	3.66e-09	0.0315101	TRUE	34.9704
Appendicular lean mass	Ulcerative colitis	rs12541381	8	135649848	A	G	-0.0319	0.0144	0.2575	0.0022	0.0196	2.81e-49	0.4626	TRUE	210.25
Appendicular lean mass	Ulcerative colitis	rs12563442	1	19786695	C	T	0.0122	0.004	0.2669	0.0021	0.0178	9.93e-09	0.8231	TRUE	33.7506
Appendicular lean mass	Ulcerative colitis	rs1260326	2	27730940	C	T	0.0323	-0.0357	0.6045	0.0019	0.0161	6.16e-64	0.0260898	TRUE	289
Appendicular lean mass	Ulcerative colitis	rs12616192	2	121568931	A	G	-0.0261	0.0462	0.0676	0.0038	0.0334	6.83e-12	0.1666	TRUE	47.1752
Appendicular lean mass	Ulcerative colitis	rs12655296	5	15890643	T	C	-0.011	-0.0431	0.6251	0.002	0.0162	1.62e-08	0.00789805	TRUE	30.25
Appendicular lean mass	Ulcerative colitis	rs12672217	7	156310948	A	G	0.0139	-0.0205	0.3609	0.002	0.0166	1.33e-12	0.2155	TRUE	48.3025
Appendicular lean mass	Ulcerative colitis	rs12702693	7	8101039	T	C	0.0173	-0.043	0.4542	0.0019	0.0159	6.56e-20	0.00673101	TRUE	82.9058
Appendicular lean mass	Ulcerative colitis	rs12713004	2	23896049	G	A	0.0367	-0.0189	0.7254	0.0021	0.0178	2.4e-68	0.2881	TRUE	305.417
Appendicular lean mass	Ulcerative colitis	rs12773500	10	81232632	T	C	0.0171	0.0148	0.1375	0.0028	0.0223	5.05e-10	0.5079	TRUE	37.2972
Appendicular lean mass	Ulcerative colitis	rs12831751	12	29520017	C	A	0.0172	0.0119	0.2857	0.0021	0.0173	1.57e-16	0.4916	TRUE	67.0839
Appendicular lean mass	Ulcerative colitis	rs12882130	14	103878774	G	C	-0.0202	0.0316	0.3836	0.002	0.0167	1.88e-24	0.0580003	FALSE	102.01
Appendicular lean mass	Ulcerative colitis	rs12907139	15	73521566	A	G	-0.0149	0.0043	0.5245	0.0019	0.0158	4.89e-15	0.7842	TRUE	61.4986
Appendicular lean mass	Ulcerative colitis	rs1290786	3	169097381	T	C	-0.0143	-0.0042	0.4307	0.0019	0.016	7.14e-14	0.7948	TRUE	56.6454
Appendicular lean mass	Ulcerative colitis	rs12909863	15	75825822	C	G	0.0189	-0.0206	0.2512	0.0022	0.0181	6.05e-18	0.2567	FALSE	73.8037
Appendicular lean mass	Ulcerative colitis	rs1291114	20	35500850	C	G	0.0173	-0.0407	0.8903	0.0031	0.0268	1.95e-08	0.1289	FALSE	31.1436
Appendicular lean mass	Ulcerative colitis	rs12926103	16	86377383	A	G	0.0272	0.0007	0.0661	0.0038	0.0322	9.6e-13	0.9834	TRUE	51.2355
Appendicular lean mass	Ulcerative colitis	rs12943867	17	79409710	A	G	0.0184	0.0313	0.3367	0.002	0.0189	7.57e-20	0.0970108	TRUE	84.64
Appendicular lean mass	Ulcerative colitis	rs12962050	18	35179808	A	G	0.0153	0.0018	0.6445	0.002	0.0164	1.52e-14	0.912	TRUE	58.5225
Appendicular lean mass	Ulcerative colitis	rs12997625	2	202970250	T	C	-0.017	0.0031	0.5266	0.0019	0.0158	1.5e-19	0.8466	TRUE	80.0554
Appendicular lean mass	Ulcerative colitis	rs13037813	20	47755162	C	T	0.0292	0.0108	0.2391	0.0022	0.0184	1.71e-39	0.5553	TRUE	176.165
Appendicular lean mass	Ulcerative colitis	rs13109280	4	54380513	G	A	0.0131	0.0181	0.6618	0.002	0.0174	9.15e-11	0.296	TRUE	42.9025
Appendicular lean mass	Ulcerative colitis	rs13123591	4	120105990	G	T	0.0185	0.0057	0.3375	0.002	0.0168	2.35e-20	0.736	TRUE	85.5625
Appendicular lean mass	Ulcerative colitis	rs13127468	4	8599658	A	C	-0.0123	-0.0228	0.4629	0.0019	0.0165	9.86e-11	0.1676	TRUE	41.9086
Appendicular lean mass	Ulcerative colitis	rs13170063	5	157895459	A	G	-0.0152	0.0081	0.5921	0.0019	0.016	4.11e-15	0.6124	TRUE	64
Appendicular lean mass	Ulcerative colitis	rs1319012	6	41852616	A	T	-0.052	0.0896	0.9259	0.0037	0.0321	3.3e-45	0.00521999	FALSE	197.516
Appendicular lean mass	Ulcerative colitis	rs13209685	6	7779729	T	G	0.0277	-0.0233	0.1594	0.0026	0.0215	7.49e-27	0.279	TRUE	113.504
Appendicular lean mass	Ulcerative colitis	rs1324538	6	45080144	A	T	0.0237	-0.0186	0.3836	0.0019	0.0168	1.73e-34	0.2689	FALSE	155.593
Appendicular lean mass	Ulcerative colitis	rs1325596	1	176794066	A	G	0.0287	-0.0213	0.5476	0.0019	0.0158	2.77e-52	0.1772	TRUE	228.169
Appendicular lean mass	Ulcerative colitis	rs1330826	9	85129970	C	G	0.0162	0.0155	0.2268	0.0023	0.0195	1.04e-12	0.426	FALSE	49.6106
Appendicular lean mass	Ulcerative colitis	rs13316	14	93407301	A	C	0.0115	0.0117	0.4301	0.0019	0.0168	3.66e-09	0.4863	TRUE	36.6343
Appendicular lean mass	Ulcerative colitis	rs13391980	2	165504841	A	G	-0.0225	-0.0192	0.1198	0.0029	0.0243	7.6e-15	0.4299	TRUE	60.1962
Appendicular lean mass	Ulcerative colitis	rs1340022	8	131334465	C	T	0.0118	-0.0072	0.4868	0.0019	0.0159	4.47e-10	0.6502	TRUE	38.5706
Appendicular lean mass	Ulcerative colitis	rs1341215	9	111662350	A	G	0.0229	0.0276	0.1374	0.0027	0.0229	6.32e-17	0.2281	TRUE	71.9355
Appendicular lean mass	Ulcerative colitis	rs13430869	2	218146818	T	G	0.0272	0.0089	0.7427	0.0021	0.0178	6.37e-37	0.6157	TRUE	167.764
Appendicular lean mass	Ulcerative colitis	rs139163241	7	76709213	G	T	-0.0164	-0.0048	0.1394	0.0027	0.0245	1.79e-09	0.8448	TRUE	36.8944
Appendicular lean mass	Ulcerative colitis	rs139921635	4	73181637	T	G	0.0385	-0.0086	0.0236	0.0062	0.0678	6.16e-10	0.8994	TRUE	38.5601
Appendicular lean mass	Ulcerative colitis	rs1405227	1	98873390	A	G	0.0129	0.028	0.3167	0.002	0.0169	1.57e-10	0.09778	TRUE	41.6025
Appendicular lean mass	Ulcerative colitis	rs143076454	16	921179	A	G	-0.0499	0.0399	0.0186	0.007	0.0698	1.06e-12	0.5673	TRUE	50.8165
Appendicular lean mass	Ulcerative colitis	rs143554698	9	95538573	T	C	-0.0257	0.0714	0.1409	0.0027	0.0229	3.39e-21	0.00183502	TRUE	90.6022
Appendicular lean mass	Ulcerative colitis	rs144109601	13	50455500	A	C	-0.0278	-0.0132	0.0418	0.0048	0.0395	5.15e-09	0.7392	TRUE	33.5434
Appendicular lean mass	Ulcerative colitis	rs1443536	4	82174165	G	A	0.0218	-0.0163	0.305	0.0021	0.0172	1.91e-26	0.3427	TRUE	107.764
Appendicular lean mass	Ulcerative colitis	rs1444628	12	20563643	T	C	0.024	-0.0058	0.6904	0.002	0.0169	6.85e-32	0.7302	TRUE	144
Appendicular lean mass	Ulcerative colitis	rs144627572	2	20583907	A	G	0.0439	0.0462	0.0329	0.0053	0.0459	1.3e-16	0.3141	TRUE	68.6084
Appendicular lean mass	Ulcerative colitis	rs147233090	15	44028047	T	C	-0.0446	-0.0124	0.0247	0.0061	0.0481	3.95e-13	0.7972	TRUE	53.4577
Appendicular lean mass	Ulcerative colitis	rs1472852	4	17910236	A	C	-0.0638	0.0541	0.1582	0.0026	0.0216	8.22e-135	0.0122699	TRUE	602.136
Appendicular lean mass	Ulcerative colitis	rs1478575	2	218278555	A	T	0.0312	0.0082	0.6843	0.002	0.0168	5.2e-54	0.624901	FALSE	243.36
Appendicular lean mass	Ulcerative colitis	rs14976	2	85818886	T	C	0.0144	0.0093	0.3057	0.002	0.0171	1.43e-12	0.587899	TRUE	51.84
Appendicular lean mass	Ulcerative colitis	rs1514134	1	56116513	C	T	-0.0114	-0.0117	0.3849	0.0019	0.0162	3.57e-09	0.4712	TRUE	36
Appendicular lean mass	Ulcerative colitis	rs1556659	10	130834698	T	C	0.0163	0.0008	0.3818	0.002	0.0169	7.19e-17	0.9613	TRUE	66.4225
Appendicular lean mass	Ulcerative colitis	rs1584011	11	27080527	G	T	0.0159	0.0115	0.3559	0.002	0.0164	9.78e-16	0.4818	TRUE	63.2025
Appendicular lean mass	Ulcerative colitis	rs165849	22	19967068	A	G	0.0157	0.0072	0.6975	0.0021	0.0174	4.57e-14	0.680801	TRUE	55.8934
Appendicular lean mass	Ulcerative colitis	rs16989695	19	4505445	A	G	-0.0139	0.0075	0.5165	0.0019	0.0163	1.93e-13	0.644401	TRUE	53.5208
Appendicular lean mass	Ulcerative colitis	rs17197114	14	21894526	C	T	0.0177	0.0193	0.1772	0.0025	0.0231	1.54e-12	0.4034	TRUE	50.1264
Appendicular lean mass	Ulcerative colitis	rs17205463	15	62381413	T	C	-0.0263	0.013	0.4477	0.0019	0.016	4.21e-43	0.4179	TRUE	191.604
Appendicular lean mass	Ulcerative colitis	rs17246129	2	227259964	A	G	0.0254	0.0301	0.3044	0.002	0.0169	1.27e-35	0.07491	TRUE	161.29
Appendicular lean mass	Ulcerative colitis	rs17278379	1	172381284	C	T	0.0226	-0.0168	0.124	0.0029	0.0247	2.4e-15	0.4952	TRUE	60.7325
Appendicular lean mass	Ulcerative colitis	rs1730028	3	157964669	G	T	0.0131	-0.0244	0.4174	0.0019	0.016	7.39e-12	0.1269	TRUE	47.5374
Appendicular lean mass	Ulcerative colitis	rs173135	17	68172326	T	C	-0.0341	0.0119	0.115	0.003	0.0244	3.25e-30	0.6273	TRUE	129.201
Appendicular lean mass	Ulcerative colitis	rs17400325	2	178565913	C	T	0.0345	0.0258	0.0415	0.0047	0.0383	2.1e-13	0.5012	TRUE	53.8818
Appendicular lean mass	Ulcerative colitis	rs17478946	12	24093062	G	A	-0.0192	-0.0062	0.3004	0.0021	0.0177	9.98e-21	0.7256	TRUE	83.5918
Appendicular lean mass	Ulcerative colitis	rs17681189	2	65976175	A	C	-0.0131	0.0243	0.4231	0.0019	0.0159	5.82e-12	0.1265	TRUE	47.5374
Appendicular lean mass	Ulcerative colitis	rs17718736	3	71555205	A	C	0.0115	-0.0228	0.3226	0.002	0.0169	1.39e-08	0.1777	TRUE	33.0625
Appendicular lean mass	Ulcerative colitis	rs177591	7	28556199	G	C	-0.0191	-0.041	0.1489	0.0027	0.0233	1.51e-12	0.0786303	FALSE	50.0425
Appendicular lean mass	Ulcerative colitis	rs17773965	2	217631338	T	C	-0.0163	0.0151	0.1412	0.0027	0.023	1.51e-09	0.510301	TRUE	36.4458
Appendicular lean mass	Ulcerative colitis	rs17818592	16	86088594	C	T	-0.0129	-0.0184	0.4367	0.0019	0.016	1.23e-11	0.2502	TRUE	46.097
Appendicular lean mass	Ulcerative colitis	rs1786263	18	13116432	T	G	-0.019	0.0007	0.6055	0.0019	0.0162	1.03e-22	0.965	TRUE	100
Appendicular lean mass	Ulcerative colitis	rs1797070	1	218630201	A	G	0.0219	0.0191	0.2684	0.0021	0.0178	4.93e-25	0.2809	TRUE	108.755
Appendicular lean mass	Ulcerative colitis	rs1823217	3	134380959	G	A	-0.0181	0.0108	0.6449	0.002	0.0165	4.06e-20	0.5128	TRUE	81.9025
Appendicular lean mass	Ulcerative colitis	rs182798714	3	128965019	T	A	0.0376	-0.0418	0.0274	0.0062	0.0614	1.45e-09	0.4952	FALSE	36.7784
Appendicular lean mass	Ulcerative colitis	rs1880318	7	46028167	A	G	0.0147	0.0015	0.2039	0.0024	0.0199	6.86e-10	0.9394	TRUE	37.5156
Appendicular lean mass	Ulcerative colitis	rs188617336	6	20618175	T	C	0.0138	0.032	0.2983	0.0021	0.0168	6.66e-11	0.0567898	TRUE	43.1837
Appendicular lean mass	Ulcerative colitis	rs1899040	2	223901896	T	C	0.0152	-0.0059	0.7962	0.0023	0.0195	9.04e-11	0.760599	TRUE	43.6749
Appendicular lean mass	Ulcerative colitis	rs190823861	4	73505911	A	G	-0.0345	-0.0199	0.0466	0.0045	0.0397	2.09e-14	0.616	TRUE	58.7778
Appendicular lean mass	Ulcerative colitis	rs1933081	6	151651505	A	T	0.0267	-0.0403	0.0834	0.0034	0.0285	5.33e-15	0.1575	FALSE	61.6687
Appendicular lean mass	Ulcerative colitis	rs199647708	2	125358122	A	G	0.0114	0.0086	0.3969	0.0019	0.016	3.43e-09	0.5919	TRUE	36
Appendicular lean mass	Ulcerative colitis	rs200439	1	6716083	C	A	-0.0128	-0.0017	0.2207	0.0023	0.0192	1.51e-08	0.9274	TRUE	30.9716
Appendicular lean mass	Ulcerative colitis	rs2005172	17	62006497	C	A	0.048	0.01	0.6397	0.002	0.0166	2.35e-128	0.548001	TRUE	576
Appendicular lean mass	Ulcerative colitis	rs200739311	3	85650790	C	T	-0.0128	0.052	0.6188	0.002	0.0165	1.55e-10	0.00166399	TRUE	40.96
Appendicular lean mass	Ulcerative colitis	rs201570119	2	112264989	C	T	0.0194	-0.0037	0.2098	0.0023	0.0225	5.48e-17	0.8683	TRUE	71.1456
Appendicular lean mass	Ulcerative colitis	rs2019203	17	36908672	A	C	0.0189	-0.0176	0.4909	0.0019	0.0158	1.84e-23	0.2656	TRUE	98.9501
Appendicular lean mass	Ulcerative colitis	rs2025609	1	67422990	G	C	0.0186	-0.0615	0.8511	0.0026	0.0221	2e-12	0.00539399	FALSE	51.1775
Appendicular lean mass	Ulcerative colitis	rs2025808	1	184161757	A	C	0.0122	-0.0023	0.2541	0.0022	0.0183	1.72e-08	0.8981	TRUE	30.7521
Appendicular lean mass	Ulcerative colitis	rs2035901	4	145521867	G	A	0.024	-0.0351	0.4679	0.0019	0.0159	9.43e-37	0.02711	TRUE	159.557
Appendicular lean mass	Ulcerative colitis	rs2070598	14	75360906	A	G	0.0204	-0.0242	0.4559	0.0019	0.0158	6.36e-27	0.1261	TRUE	115.28
Appendicular lean mass	Ulcerative colitis	rs2071450	12	54428532	T	C	-0.0174	-0.0052	0.3675	0.002	0.0167	8.85e-19	0.753701	TRUE	75.69
Appendicular lean mass	Ulcerative colitis	rs2089111	12	91180019	G	C	-0.0172	-0.0173	0.267	0.0022	0.0184	1.73e-15	0.3477	FALSE	61.124
Appendicular lean mass	Ulcerative colitis	rs2101017	12	122306857	T	C	-0.0223	-0.009	0.8695	0.0028	0.0231	1.44e-15	0.6978	TRUE	63.4298
Appendicular lean mass	Ulcerative colitis	rs2105333	6	158755437	G	T	-0.019	0.0056	0.6648	0.002	0.0166	1.7e-21	0.7364	TRUE	90.25
Appendicular lean mass	Ulcerative colitis	rs2112617	17	46977125	A	G	-0.0167	0.004	0.5294	0.0019	0.0157	1.07e-18	0.7978	TRUE	77.2548
Appendicular lean mass	Ulcerative colitis	rs212526	1	21584941	C	T	0.0214	0.0353	0.6007	0.0019	0.0161	3.84e-29	0.0284099	TRUE	126.859
Appendicular lean mass	Ulcerative colitis	rs2138374	2	190014317	C	T	-0.0149	-0.0378	0.696	0.002	0.0169	2.79e-13	0.02557	TRUE	55.5025
Appendicular lean mass	Ulcerative colitis	rs2140619	7	114007270	G	A	0.0113	0.0015	0.4128	0.0019	0.0159	5.18e-09	0.9234	TRUE	35.3712
Appendicular lean mass	Ulcerative colitis	rs2142331	8	116636719	T	C	-0.0165	0.052	0.6023	0.0019	0.0162	1.38e-17	0.001354	TRUE	75.4155
Appendicular lean mass	Ulcerative colitis	rs2174008	15	38510456	C	G	-0.0192	-0.0103	0.4975	0.0019	0.0162	5.89e-24	0.5219	FALSE	102.116
Appendicular lean mass	Ulcerative colitis	rs2181834	10	102661251	T	G	0.0254	0.007	0.5503	0.0019	0.0159	7.69e-41	0.6605	TRUE	178.715
Appendicular lean mass	Ulcerative colitis	rs2188805	7	93078400	C	A	0.0114	0.0003	0.3359	0.002	0.0174	2e-08	0.9883	TRUE	32.49
Appendicular lean mass	Ulcerative colitis	rs2194411	3	185548663	A	G	0.0443	-0.0274	0.1283	0.0029	0.0247	2.43e-54	0.2676	TRUE	233.352
Appendicular lean mass	Ulcerative colitis	rs2209098	1	172167226	C	T	0.024	-0.0264	0.3108	0.002	0.0169	1.73e-32	0.1194	TRUE	144
Appendicular lean mass	Ulcerative colitis	rs2212926	21	38066883	A	C	-0.022	-0.0021	0.2106	0.0023	0.0213	7.75e-21	0.9198	TRUE	91.4934
Appendicular lean mass	Ulcerative colitis	rs2229840	12	124826462	T	C	0.0341	-0.0046	0.1597	0.0026	0.0219	3.02e-40	0.8329	TRUE	172.013
Appendicular lean mass	Ulcerative colitis	rs2230033	21	39671476	A	G	-0.0265	0.0039	0.5644	0.0019	0.0158	3.49e-43	0.8055	TRUE	194.529
Appendicular lean mass	Ulcerative colitis	rs2236096	20	3266319	C	T	0.018	-0.0104	0.2327	0.0023	0.0188	1.29e-15	0.5798	TRUE	61.2476
Appendicular lean mass	Ulcerative colitis	rs2236406	9	98221861	C	T	0.0394	-0.0015	0.3493	0.002	0.0167	1.26e-87	0.9271	TRUE	388.09
Appendicular lean mass	Ulcerative colitis	rs2237485	7	50754679	A	G	0.0191	0.023	0.2234	0.0023	0.0186	3.73e-17	0.2168	TRUE	68.9622
Appendicular lean mass	Ulcerative colitis	rs2240735	16	4027605	T	C	0.0189	0.0051	0.748	0.0022	0.0184	3.99e-18	0.7808	TRUE	73.8037
Appendicular lean mass	Ulcerative colitis	rs2268718	6	52415023	T	C	0.0141	0.0335	0.2704	0.0021	0.0177	3.24e-11	0.0587598	TRUE	45.0816
Appendicular lean mass	Ulcerative colitis	rs2283200	11	2729340	T	C	-0.0281	-0.0338	0.0559	0.0042	0.0355	1.48e-11	0.3409	TRUE	44.7625
Appendicular lean mass	Ulcerative colitis	rs2287821	19	33935102	T	C	-0.0153	-0.0043	0.5091	0.0019	0.0157	6.95e-16	0.782299	TRUE	64.8449
Appendicular lean mass	Ulcerative colitis	rs2289629	17	27959903	A	G	-0.0148	0.025	0.3451	0.002	0.0166	8.02e-14	0.1311	TRUE	54.76
Appendicular lean mass	Ulcerative colitis	rs2296316	14	65520246	C	T	-0.0192	0.0415	0.4643	0.0019	0.0159	1.59e-23	0.00890307	TRUE	102.116
Appendicular lean mass	Ulcerative colitis	rs2303423	4	38120029	C	T	0.0168	-0.0413	0.1095	0.003	0.025	2.64e-08	0.0986802	TRUE	31.36
Appendicular lean mass	Ulcerative colitis	rs2305141	2	233684402	G	A	0.0183	0.0082	0.5961	0.0019	0.0161	1.07e-21	0.611599	TRUE	92.7673
Appendicular lean mass	Ulcerative colitis	rs2324154	4	24027226	A	C	0.015	-0.0176	0.5096	0.0019	0.0157	1.92e-15	0.2614	TRUE	62.3269
Appendicular lean mass	Ulcerative colitis	rs234640	1	184867830	T	C	-0.0131	0.0084	0.5142	0.0019	0.0158	3.87e-12	0.5952	TRUE	47.5374
Appendicular lean mass	Ulcerative colitis	rs2347603	2	47297426	A	T	-0.0181	0.0016	0.7418	0.0022	0.0179	5.65e-17	0.9303	FALSE	67.688
Appendicular lean mass	Ulcerative colitis	rs2347808	18	2750856	A	G	-0.0125	-0.0467	0.5139	0.0019	0.0158	5.79e-11	0.00306598	TRUE	43.2825
Appendicular lean mass	Ulcerative colitis	rs2362487	10	126208402	G	C	0.0154	-0.0276	0.2473	0.0022	0.0184	3.57e-12	0.1337	FALSE	49
Appendicular lean mass	Ulcerative colitis	rs2390669	2	169091942	C	A	0.0174	0.0047	0.1289	0.0028	0.0235	7e-10	0.8407	TRUE	38.6173
Appendicular lean mass	Ulcerative colitis	rs244711	5	176509193	T	C	0.0279	0.0373	0.686	0.0022	0.0197	1.54e-37	0.0577205	TRUE	160.829
Appendicular lean mass	Ulcerative colitis	rs2454390	12	103255613	C	T	-0.0176	0.0023	0.8459	0.0026	0.022	1.74e-11	0.9151	TRUE	45.8225
Appendicular lean mass	Ulcerative colitis	rs246177	16	14380768	T	C	0.0214	0.0073	0.3681	0.002	0.0166	2.04e-27	0.657099	TRUE	114.49
Appendicular lean mass	Ulcerative colitis	rs2490302	10	37702435	A	T	0.0221	-0.0354	0.9137	0.0034	0.0275	6.24e-11	0.1974	FALSE	42.25
Appendicular lean mass	Ulcerative colitis	rs249677	5	141539339	A	C	-0.0109	0.0574	0.6333	0.002	0.0166	2.4e-08	0.000526102	TRUE	29.7025
Appendicular lean mass	Ulcerative colitis	rs2521349	17	67503501	A	G	0.0155	0.017	0.3847	0.0019	0.0163	2.01e-15	0.296	TRUE	66.5512
Appendicular lean mass	Ulcerative colitis	rs2529090	7	24662280	G	C	0.0136	0.0176	0.181	0.0025	0.0208	3.39e-08	0.399	FALSE	29.5936
Appendicular lean mass	Ulcerative colitis	rs2545339	5	149911219	G	A	0.0115	0.0015	0.6288	0.002	0.0163	3.48e-09	0.9283	TRUE	33.0625
Appendicular lean mass	Ulcerative colitis	rs2569888	6	1625803	A	G	0.0133	0.0158	0.2449	0.0022	0.0197	2.29e-09	0.4221	TRUE	36.5475
Appendicular lean mass	Ulcerative colitis	rs2578565	5	5460569	T	C	-0.0141	0.0157	0.6575	0.002	0.0166	1.37e-12	0.3461	TRUE	49.7025
Appendicular lean mass	Ulcerative colitis	rs258794	5	142542013	T	G	0.0147	-0.0419	0.2764	0.0021	0.0176	6.23e-12	0.0170699	TRUE	49
Appendicular lean mass	Ulcerative colitis	rs2592208	17	67408873	A	C	-0.0124	-0.0354	0.513	0.0019	0.0158	5.52e-11	0.0252	TRUE	42.5928
Appendicular lean mass	Ulcerative colitis	rs2607234	19	35563834	G	A	-0.0302	-0.0058	0.9476	0.0043	0.0363	2e-12	0.8734	TRUE	49.3261
Appendicular lean mass	Ulcerative colitis	rs261223	5	95903388	C	A	0.0175	-0.0236	0.3702	0.0019	0.0169	2.3e-19	0.1615	TRUE	84.8338
Appendicular lean mass	Ulcerative colitis	rs2648725	10	93015079	A	T	0.0165	0.0118	0.2134	0.0023	0.0198	8.2e-13	0.5516	FALSE	51.465
Appendicular lean mass	Ulcerative colitis	rs2663126	15	99563857	A	G	-0.0139	-0.0197	0.6905	0.0021	0.0173	1.36e-11	0.2547	TRUE	43.8118
Appendicular lean mass	Ulcerative colitis	rs2676298	17	62726707	T	C	-0.0269	-0.0147	0.853	0.0027	0.0234	2.39e-23	0.529	TRUE	99.2606
Appendicular lean mass	Ulcerative colitis	rs2717008	2	58149158	C	T	-0.0127	0.0268	0.3835	0.0019	0.0162	4.99e-11	0.0974204	TRUE	44.6787
Appendicular lean mass	Ulcerative colitis	rs2748501	6	146312258	A	G	-0.0195	-0.0059	0.4395	0.0019	0.0159	1.31e-24	0.7094	TRUE	105.332
Appendicular lean mass	Ulcerative colitis	rs2754255	6	88393572	G	A	-0.0153	0.0164	0.2245	0.0023	0.0192	1.05e-11	0.3944	TRUE	44.2514
Appendicular lean mass	Ulcerative colitis	rs2763263	6	168814392	A	T	-0.017	0.0203	0.2445	0.0022	0.0185	1.37e-14	0.2704	FALSE	59.7107
Appendicular lean mass	Ulcerative colitis	rs2764264	6	108934461	T	C	0.0203	0.0049	0.6954	0.0021	0.0171	5.07e-23	0.7757	TRUE	93.4444
Appendicular lean mass	Ulcerative colitis	rs2788213	6	703249	A	G	0.0123	-0.0078	0.7104	0.0021	0.0172	3.8e-09	0.649901	TRUE	34.3061
Appendicular lean mass	Ulcerative colitis	rs2789365	1	235515534	T	C	-0.0145	-0.0075	0.4807	0.0019	0.0159	1.14e-14	0.636999	TRUE	58.241
Appendicular lean mass	Ulcerative colitis	rs2791654	1	11130116	A	G	-0.0239	0.0008	0.7062	0.0022	0.018	1.21e-28	0.9652	TRUE	118.019
Appendicular lean mass	Ulcerative colitis	rs2807339	1	22578063	C	T	0.0162	-0.0113	0.7586	0.0022	0.0183	1.24e-13	0.5366	TRUE	54.2231
Appendicular lean mass	Ulcerative colitis	rs2812208	13	50707087	C	G	0.1156	-0.028	0.021	0.0066	0.0526	5.51e-68	0.5947	FALSE	306.781
Appendicular lean mass	Ulcerative colitis	rs28379706	22	50728062	C	T	0.0114	0.0247	0.3931	0.002	0.0176	4.49e-09	0.1603	TRUE	32.49
Appendicular lean mass	Ulcerative colitis	rs28485212	17	63550026	T	C	-0.0188	0.0426	0.1494	0.0027	0.0246	1.24e-12	0.0830501	TRUE	48.4829
Appendicular lean mass	Ulcerative colitis	rs28529055	14	92429343	T	G	-0.0147	-0.008	0.4368	0.0019	0.016	1.88e-14	0.6167	TRUE	59.8587
Appendicular lean mass	Ulcerative colitis	rs28529426	7	4678264	T	C	-0.0168	0.0547	0.1711	0.0026	0.0224	5.82e-11	0.01467	TRUE	41.7515
Appendicular lean mass	Ulcerative colitis	rs28592876	12	123866429	A	G	0.03	0.0009	0.2051	0.0023	0.0197	9.09e-38	0.9652	TRUE	170.132
Appendicular lean mass	Ulcerative colitis	rs28678024	14	25937161	G	A	-0.0119	0.0218	0.2854	0.0021	0.0177	1.9e-08	0.2173	TRUE	32.1111
Appendicular lean mass	Ulcerative colitis	rs2871865	15	99194896	G	C	-0.0493	0.044	0.1159	0.003	0.0255	3.4e-62	0.0849493	FALSE	270.054
Appendicular lean mass	Ulcerative colitis	rs2871960	3	141121814	C	A	0.0469	-0.0032	0.4448	0.0019	0.0159	2.17e-135	0.8387	TRUE	609.31
Appendicular lean mass	Ulcerative colitis	rs28736838	1	120148713	T	C	-0.0117	-0.028	0.3017	0.002	0.018	1.07e-08	0.119	TRUE	34.2225
Appendicular lean mass	Ulcerative colitis	rs2885697	1	41544279	T	G	-0.0323	-0.0134	0.665	0.002	0.0166	9.21e-60	0.4207	TRUE	260.822
Appendicular lean mass	Ulcerative colitis	rs291979	10	121129797	A	G	0.0242	-0.003	0.2289	0.0023	0.0187	6.76e-27	0.8719	TRUE	110.707
Appendicular lean mass	Ulcerative colitis	rs2923411	8	42455206	C	T	0.0127	-0.0404	0.5946	0.0019	0.016	4.77e-11	0.0114301	TRUE	44.6787
Appendicular lean mass	Ulcerative colitis	rs2925155	8	75886297	T	C	-0.015	-0.024	0.2612	0.0022	0.0182	5.47e-12	0.188	TRUE	46.4876
Appendicular lean mass	Ulcerative colitis	rs293517	6	83662455	C	T	-0.013	0.0186	0.7011	0.0021	0.0174	2.8e-10	0.2854	TRUE	38.322
Appendicular lean mass	Ulcerative colitis	rs2971857	2	234369487	A	G	-0.0119	0.036	0.5752	0.0019	0.0163	3.7e-10	0.0268701	TRUE	39.2271
Appendicular lean mass	Ulcerative colitis	rs2978362	18	32959397	T	C	0.0106	0.0031	0.5326	0.0019	0.0158	2.85e-08	0.8461	TRUE	31.1247
Appendicular lean mass	Ulcerative colitis	rs301807	1	8484823	G	A	-0.0144	-0.0206	0.5815	0.0019	0.0159	2.53e-14	0.1961	TRUE	57.4404
Appendicular lean mass	Ulcerative colitis	rs3033487	1	227731073	TCC	T	0.0153	0.007	0.8119	0.0024	0.0202	1.93e-10	0.728299	TRUE	40.6406
Appendicular lean mass	Ulcerative colitis	rs3103223	4	42402721	C	T	0.0126	-0.0053	0.7397	0.0022	0.0181	6.02e-09	0.7706	TRUE	32.8017
Appendicular lean mass	Ulcerative colitis	rs310796	12	77453226	T	G	0.0142	-0.0182	0.6811	0.002	0.0171	2.53e-12	0.2877	TRUE	50.41
Appendicular lean mass	Ulcerative colitis	rs3116194	2	233061266	A	T	-0.0295	0.0311	0.0978	0.0032	0.0269	8.29e-21	0.2473	FALSE	84.9854
Appendicular lean mass	Ulcerative colitis	rs3116602	13	51111355	G	T	-0.0612	0.0162	0.2153	0.0023	0.0189	9.53e-155	0.3918	TRUE	708.023
Appendicular lean mass	Ulcerative colitis	rs31196	5	158300798	A	C	-0.0107	0.0233	0.5724	0.0019	0.0159	2.07e-08	0.1419	TRUE	31.7147
Appendicular lean mass	Ulcerative colitis	rs3205136	9	136126631	A	C	-0.0184	0.004	0.0952	0.0033	0.0265	1.85e-08	0.8795	TRUE	31.0891
Appendicular lean mass	Ulcerative colitis	rs331917	5	98158524	G	A	-0.0127	-0.0094	0.5803	0.0019	0.0161	3.54e-11	0.5608	TRUE	44.6787
Appendicular lean mass	Ulcerative colitis	rs332116	10	28926099	T	C	-0.0206	-0.0121	0.2804	0.0021	0.0178	2.89e-22	0.4969	TRUE	96.2268
Appendicular lean mass	Ulcerative colitis	rs336630	3	18607538	T	C	-0.0106	0.0068	0.43	0.0019	0.0164	2.9e-08	0.6773	TRUE	31.1247
Appendicular lean mass	Ulcerative colitis	rs33973388	18	46611842	T	G	0.0249	-0.018	0.4353	0.0019	0.0159	1.45e-38	0.2564	TRUE	171.748
Appendicular lean mass	Ulcerative colitis	rs33986149	5	88270485	CA	C	-0.0154	-0.0114	0.3883	0.0019	0.0162	2.23e-15	0.4826	TRUE	65.6953
Appendicular lean mass	Ulcerative colitis	rs34287	5	67585143	A	G	0.0187	0.0322	0.341	0.002	0.0168	1.17e-20	0.0557494	TRUE	87.4225
Appendicular lean mass	Ulcerative colitis	rs34312629	3	24079795	G	C	-0.017	-0.0279	0.2613	0.0021	0.018	2.12e-15	0.1226	FALSE	65.5329
Appendicular lean mass	Ulcerative colitis	rs34338597	12	106301580	G	A	-0.0112	-0.0134	0.3832	0.0019	0.0162	7.88e-09	0.4083	TRUE	34.7479
Appendicular lean mass	Ulcerative colitis	rs34345560	11	69081998	A	G	0.0219	-0.0018	0.1952	0.0024	0.0208	7.1e-20	0.9293	TRUE	83.2656
Appendicular lean mass	Ulcerative colitis	rs34390533	3	184030838	A	C	-0.0257	-0.004	0.248	0.0022	0.0188	6.69e-32	0.8317	TRUE	136.465
Appendicular lean mass	Ulcerative colitis	rs34517439	1	78450517	A	C	0.0421	-0.0133	0.1221	0.0029	0.0262	5.8e-48	0.6128	TRUE	210.75
Appendicular lean mass	Ulcerative colitis	rs34522021	9	23350420	T	C	0.0126	-0.0252	0.4547	0.0019	0.0159	3.38e-11	0.1141	TRUE	43.9778
Appendicular lean mass	Ulcerative colitis	rs34776209	7	23513093	T	C	-0.0317	-0.0192	0.2475	0.0022	0.0183	1.78e-47	0.2945	TRUE	207.622
Appendicular lean mass	Ulcerative colitis	rs34879158	20	32300634	C	A	-0.0363	-0.0124	0.263	0.0022	0.0182	1.55e-63	0.4945	TRUE	272.25
Appendicular lean mass	Ulcerative colitis	rs35073631	18	22696964	C	T	0.0112	-0.0188	0.4331	0.0019	0.0167	5.92e-09	0.2604	TRUE	34.7479
Appendicular lean mass	Ulcerative colitis	rs350832	19	4069426	A	G	-0.0165	-0.0256	0.7709	0.0023	0.0198	3.44e-13	0.1962	TRUE	51.465
Appendicular lean mass	Ulcerative colitis	rs35086476	8	97607566	GA	G	0.0109	-0.0311	0.4971	0.0019	0.016	8.43e-09	0.0515703	TRUE	32.9114
Appendicular lean mass	Ulcerative colitis	rs35166681	6	85369727	TA	T	0.0214	-0.0128	0.159	0.0026	0.0216	1.55e-16	0.5539	TRUE	67.7456
Appendicular lean mass	Ulcerative colitis	rs35223841	2	144053000	GAA	G	0.0106	0.0031	0.3891	0.0019	0.0168	4.25e-08	0.8537	TRUE	31.1247
Appendicular lean mass	Ulcerative colitis	rs35268848	16	67927240	A	C	0.0737	-0.0039	0.0119	0.0101	0.0618	2.83e-13	0.9501	TRUE	53.2466
Appendicular lean mass	Ulcerative colitis	rs35288270	10	4961278	C	T	-0.0328	-0.0175	0.1344	0.0028	0.0232	3.43e-32	0.4509	TRUE	137.224
Appendicular lean mass	Ulcerative colitis	rs35631698	21	16549469	GC	G	0.0145	-0.0029	0.3746	0.002	0.0164	2.59e-13	0.8606	TRUE	52.5625
Appendicular lean mass	Ulcerative colitis	rs35732917	7	73013269	C	T	0.0204	-0.0231	0.2843	0.0021	0.0177	2.08e-22	0.1914	TRUE	94.3673
Appendicular lean mass	Ulcerative colitis	rs35756741	12	12868701	T	C	-0.0378	0.0699	0.0924	0.0033	0.0269	5.8e-31	0.00940892	TRUE	131.207
Appendicular lean mass	Ulcerative colitis	rs35816944	16	1828030	A	G	-0.1088	0.0481	0.0066	0.0117	0.0942	1.27e-20	0.6096	TRUE	86.4741
Appendicular lean mass	Ulcerative colitis	rs35963161	20	49210635	A	G	-0.0157	0.011	0.4757	0.0019	0.017	7.46e-16	0.5204	TRUE	68.2798
Appendicular lean mass	Ulcerative colitis	rs36000545	17	79093822	G	A	-0.022	-0.0255	0.3957	0.002	0.0172	2.56e-29	0.1384	TRUE	121
Appendicular lean mass	Ulcerative colitis	rs36048468	5	122879901	T	C	0.0254	0.006	0.2088	0.0023	0.0193	9.34e-28	0.756	TRUE	121.958
Appendicular lean mass	Ulcerative colitis	rs36052389	4	39357183	AT	A	0.0132	0.0049	0.4554	0.0019	0.016	5.27e-12	0.758099	TRUE	48.2659
Appendicular lean mass	Ulcerative colitis	rs36226649	14	24835500	C	T	0.0485	-0.0277	0.0667	0.0038	0.0332	3.05e-37	0.4038	TRUE	162.898
Appendicular lean mass	Ulcerative colitis	rs3764002	12	108618630	T	C	0.028	-0.0032	0.2617	0.0021	0.0184	4.47e-39	0.8627	TRUE	177.778
Appendicular lean mass	Ulcerative colitis	rs3768495	1	109935325	T	C	-0.0178	-0.0088	0.7173	0.0021	0.0176	1.07e-17	0.6182	TRUE	71.8458
Appendicular lean mass	Ulcerative colitis	rs3769598	2	32679732	G	A	0.0171	0.0025	0.1438	0.0027	0.0224	1.32e-10	0.9102	TRUE	40.1111
Appendicular lean mass	Ulcerative colitis	rs377599	1	2164699	T	C	0.0217	0.01	0.383	0.0019	0.0164	3.5e-29	0.543	TRUE	130.44
Appendicular lean mass	Ulcerative colitis	rs3778858	7	129963356	T	G	0.0108	-0.0162	0.3698	0.002	0.0169	4.26e-08	0.3381	TRUE	29.16
Appendicular lean mass	Ulcerative colitis	rs3782232	12	57116249	A	G	-0.0339	0.0086	0.0712	0.0037	0.033	2.41e-20	0.7942	TRUE	83.9452
Appendicular lean mass	Ulcerative colitis	rs3782811	12	3339955	A	C	-0.0165	0.0086	0.2507	0.0022	0.0188	3.96e-14	0.6459	TRUE	56.25
Appendicular lean mass	Ulcerative colitis	rs3792819	5	172576296	G	A	0.021	-0.0078	0.0854	0.0034	0.027	4.42e-10	0.771699	TRUE	38.1488
Appendicular lean mass	Ulcerative colitis	rs3818416	13	78474468	C	A	0.0279	0.0007	0.7645	0.0022	0.0187	2.01e-35	0.9695	TRUE	160.829
Appendicular lean mass	Ulcerative colitis	rs3822742	5	139065988	A	C	0.0162	-0.0014	0.3706	0.002	0.0167	1.03e-16	0.9331	TRUE	65.61
Appendicular lean mass	Ulcerative colitis	rs3828729	6	155554707	G	A	-0.016	-0.0379	0.3094	0.002	0.0171	4.67e-15	0.0265003	TRUE	64
Appendicular lean mass	Ulcerative colitis	rs3901421	9	96204538	C	G	0.0215	-0.0131	0.4871	0.0019	0.0158	7.55e-30	0.4046	FALSE	128.047
Appendicular lean mass	Ulcerative colitis	rs395980	4	177430072	G	T	-0.0184	0.0245	0.2635	0.0021	0.0178	1.02e-17	0.1706	TRUE	76.771
Appendicular lean mass	Ulcerative colitis	rs40270	5	55804552	C	A	0.0151	-0.022	0.7724	0.0022	0.0188	1.9e-11	0.2416	TRUE	47.1095
Appendicular lean mass	Ulcerative colitis	rs4073154	3	129035485	G	A	0.0274	-0.025	0.7784	0.0023	0.0199	1.92e-33	0.208	TRUE	141.921
Appendicular lean mass	Ulcerative colitis	rs4076108	3	13736088	T	A	0.0174	-0.0336	0.2449	0.0022	0.0185	2.3e-15	0.0701197	FALSE	62.5537
Appendicular lean mass	Ulcerative colitis	rs4077103	8	49557732	A	C	-0.0143	0.0107	0.8426	0.0026	0.0214	4.18e-08	0.6165	TRUE	30.25
Appendicular lean mass	Ulcerative colitis	rs4121583	18	125075	T	C	0.0118	0.0045	0.6192	0.002	0.0177	4.62e-09	0.801	TRUE	34.81
Appendicular lean mass	Ulcerative colitis	rs41271299	6	19839415	T	C	0.0616	-0.0389	0.0513	0.0043	0.0419	3.19e-47	0.3533	TRUE	205.222
Appendicular lean mass	Ulcerative colitis	rs41311445	22	42070374	C	A	-0.0328	0.026	0.0958	0.0032	0.0284	4.73e-24	0.3596	TRUE	105.062
Appendicular lean mass	Ulcerative colitis	rs42039	7	92244422	T	C	0.0481	-0.0184	0.2444	0.0022	0.0186	3.53e-106	0.3229	TRUE	478.019
Appendicular lean mass	Ulcerative colitis	rs4244809	11	2164333	A	G	-0.0262	0.0322	0.2082	0.0023	0.0198	5.55e-29	0.1043	TRUE	129.762
Appendicular lean mass	Ulcerative colitis	rs4252548	19	55879672	T	C	-0.0753	0.0578	0.0218	0.0065	0.0649	2.96e-31	0.3728	TRUE	134.203
Appendicular lean mass	Ulcerative colitis	rs4274112	1	26746199	G	A	-0.0217	0.0192	0.3733	0.002	0.0166	2.47e-28	0.2475	TRUE	117.722
Appendicular lean mass	Ulcerative colitis	rs4282339	5	168256240	A	G	-0.0311	-0.0208	0.2075	0.0023	0.0194	6.16e-41	0.2852	TRUE	182.837
Appendicular lean mass	Ulcerative colitis	rs4287835	20	31457337	C	T	0.0147	-0.0243	0.534	0.0019	0.0158	9.94e-15	0.1226	TRUE	59.8587
Appendicular lean mass	Ulcerative colitis	rs4360494	1	38455891	C	G	-0.0198	0.0145	0.5541	0.0019	0.0167	7.88e-26	0.3854	FALSE	108.598
Appendicular lean mass	Ulcerative colitis	rs4383083	15	63080442	A	G	0.0111	0.0561	0.6466	0.002	0.017	2.91e-08	0.00097259	TRUE	30.8025
Appendicular lean mass	Ulcerative colitis	rs4504126	3	33600582	C	A	0.046	-0.05	0.0275	0.0058	0.0487	1.62e-15	0.3044	TRUE	62.9013
Appendicular lean mass	Ulcerative colitis	rs45474992	19	47724564	T	C	-0.0617	0.0126	0.0362	0.0051	0.0517	2.17e-33	0.8077	TRUE	146.363
Appendicular lean mass	Ulcerative colitis	rs45528934	14	23793305	T	C	0.0262	-0.0284	0.1623	0.0026	0.0225	1.97e-24	0.2064	TRUE	101.544
Appendicular lean mass	Ulcerative colitis	rs4602848	8	92186933	G	A	0.016	0.0237	0.6812	0.002	0.0169	3.14e-15	0.1595	TRUE	64
Appendicular lean mass	Ulcerative colitis	rs4622329	12	102321935	A	G	0.0149	0.0234	0.3496	0.002	0.0168	8.62e-14	0.1643	TRUE	55.5025
Appendicular lean mass	Ulcerative colitis	rs4644481	1	155130900	T	C	-0.0112	0.0488	0.4328	0.0019	0.0163	3.54e-09	0.00267098	TRUE	34.7479
Appendicular lean mass	Ulcerative colitis	rs4655345	1	214608704	G	A	-0.0246	0.0108	0.3974	0.0019	0.0161	5.81e-38	0.5044	TRUE	167.634
Appendicular lean mass	Ulcerative colitis	rs4682483	3	112993982	A	G	-0.0165	-0.0006	0.1534	0.0026	0.0216	2.65e-10	0.9777	TRUE	40.2737
Appendicular lean mass	Ulcerative colitis	rs4683435	3	142624732	G	A	0.0144	0.0266	0.7723	0.0022	0.0189	1.6e-10	0.1585	TRUE	42.843
Appendicular lean mass	Ulcerative colitis	rs4735761	8	78097161	C	A	0.0331	0.0037	0.2857	0.0021	0.0175	3.66e-56	0.8318	TRUE	248.438
Appendicular lean mass	Ulcerative colitis	rs4748008	10	12935125	C	T	-0.0125	-0.0104	0.4346	0.0019	0.016	8.95e-11	0.517201	TRUE	43.2825
Appendicular lean mass	Ulcerative colitis	rs4752689	10	124131176	A	G	0.0205	0.0065	0.5839	0.0019	0.016	1.36e-26	0.685499	TRUE	116.413
Appendicular lean mass	Ulcerative colitis	rs4752829	11	47396654	A	G	0.0262	-0.0041	0.2861	0.0021	0.0176	5.9e-36	0.8138	TRUE	155.655
Appendicular lean mass	Ulcerative colitis	rs4788218	16	30055750	C	T	0.0275	0.0187	0.401	0.0019	0.0161	5.52e-46	0.2468	TRUE	209.488
Appendicular lean mass	Ulcerative colitis	rs4815952	20	6934897	C	T	-0.0161	-0.0061	0.5221	0.0019	0.0161	1.24e-16	0.7069	TRUE	71.8033
Appendicular lean mass	Ulcerative colitis	rs4818280	21	18114472	T	C	-0.0124	0.0166	0.6269	0.002	0.0165	2.84e-10	0.3153	TRUE	38.44
Appendicular lean mass	Ulcerative colitis	rs4847378	1	93324634	T	G	0.0136	0.0124	0.6121	0.0019	0.0164	1.64e-12	0.4503	TRUE	51.2355
Appendicular lean mass	Ulcerative colitis	rs4852257	2	71678520	G	T	-0.0231	0.0023	0.5763	0.0019	0.0161	6.21e-34	0.8843	TRUE	147.814
Appendicular lean mass	Ulcerative colitis	rs4865956	5	54882505	A	T	-0.0258	0.0093	0.6965	0.0021	0.0171	3.85e-36	0.5856	FALSE	150.939
Appendicular lean mass	Ulcerative colitis	rs4870941	8	126498828	C	G	-0.0297	0.0046	0.238	0.0023	0.0187	1.09e-39	0.8057	FALSE	166.747
Appendicular lean mass	Ulcerative colitis	rs488621	2	169707552	G	A	0.0191	-0.0134	0.4688	0.0019	0.0158	2.86e-24	0.3985	TRUE	101.055
Appendicular lean mass	Ulcerative colitis	rs4900578	14	103943140	T	A	-0.0177	0.0345	0.3688	0.002	0.0163	1.76e-19	0.0342003	FALSE	78.3225
Appendicular lean mass	Ulcerative colitis	rs4932439	15	89401109	G	A	-0.0151	-0.0064	0.8254	0.0025	0.0208	1.43e-09	0.757501	TRUE	36.4816
Appendicular lean mass	Ulcerative colitis	rs4938359	11	117093560	G	A	-0.0156	-0.0352	0.2024	0.0024	0.0195	3.24e-11	0.0715896	TRUE	42.25
Appendicular lean mass	Ulcerative colitis	rs4940874	18	57105638	G	A	0.0148	0.0063	0.8119	0.0024	0.0202	1.24e-09	0.753199	TRUE	38.0278
Appendicular lean mass	Ulcerative colitis	rs4965298	15	100802766	T	C	-0.0119	0.009	0.7127	0.0021	0.0175	1.81e-08	0.6078	TRUE	32.1111
Appendicular lean mass	Ulcerative colitis	rs496783	10	116137961	G	A	-0.0124	0.0097	0.4648	0.0019	0.016	8.13e-11	0.5426	TRUE	42.5928
Appendicular lean mass	Ulcerative colitis	rs4976262	5	134379531	C	T	-0.0245	0.0382	0.3156	0.002	0.017	4.37e-33	0.0244298	TRUE	150.062
Appendicular lean mass	Ulcerative colitis	rs4985445	16	69867835	G	A	-0.0175	0.0358	0.4565	0.0019	0.0158	3.3e-20	0.0240602	TRUE	84.8338
Appendicular lean mass	Ulcerative colitis	rs532499	13	30165465	C	T	-0.0127	-0.0096	0.7413	0.0022	0.0191	4.9e-09	0.6141	TRUE	33.3244
Appendicular lean mass	Ulcerative colitis	rs543650	6	152110943	G	T	0.025	0.0151	0.5987	0.002	0.0165	1.49e-37	0.3604	TRUE	156.25
Appendicular lean mass	Ulcerative colitis	rs544136	3	101041229	G	T	0.0121	-0.0241	0.7482	0.0022	0.0182	2.5e-08	0.1847	TRUE	30.25
Appendicular lean mass	Ulcerative colitis	rs545104	11	118591352	C	T	0.0127	0.0165	0.6164	0.002	0.0162	8.08e-11	0.3073	TRUE	40.3225
Appendicular lean mass	Ulcerative colitis	rs55758152	5	171317318	A	G	0.0145	-0.0204	0.3263	0.002	0.0189	1.05e-12	0.2804	TRUE	52.5625
Appendicular lean mass	Ulcerative colitis	rs55852614	2	172416869	C	T	-0.0393	-0.0251	0.2474	0.0022	0.0187	3.29e-73	0.1785	TRUE	319.11
Appendicular lean mass	Ulcerative colitis	rs55872725	16	53809123	T	C	0.0222	0.0125	0.4037	0.0019	0.0161	1.46e-30	0.4346	TRUE	136.521
Appendicular lean mass	Ulcerative colitis	rs56112295	14	105877057	T	C	0.0154	0.0359	0.2257	0.0024	0.0225	1.12e-10	0.1113	TRUE	41.1736
Appendicular lean mass	Ulcerative colitis	rs56207600	11	126196537	A	G	0.0192	-0.0174	0.111	0.003	0.0255	2.5e-10	0.4937	TRUE	40.96
Appendicular lean mass	Ulcerative colitis	rs56239180	3	32937951	G	T	-0.0459	0.0414	0.0237	0.0062	0.0551	1.85e-13	0.4522	TRUE	54.8078
Appendicular lean mass	Ulcerative colitis	rs56363908	7	96611052	G	A	-0.0382	0.0328	0.0422	0.0047	0.0442	3.88e-16	0.4574	TRUE	66.0589
Appendicular lean mass	Ulcerative colitis	rs568267	18	8799828	T	C	0.0122	-0.0065	0.7431	0.0022	0.0182	2.23e-08	0.722199	TRUE	30.7521
Appendicular lean mass	Ulcerative colitis	rs57059662	5	33217275	C	T	0.0118	0.0079	0.6774	0.002	0.017	5.63e-09	0.6423	TRUE	34.81
Appendicular lean mass	Ulcerative colitis	rs5742915	15	74336633	C	T	0.0248	0.0149	0.4605	0.0019	0.0163	9.33e-39	0.3605	TRUE	170.371
Appendicular lean mass	Ulcerative colitis	rs57513571	17	2309130	T	C	-0.0191	-0.0214	0.2004	0.0024	0.0209	7.02e-16	0.3046	TRUE	63.3351
Appendicular lean mass	Ulcerative colitis	rs5753518	22	31631314	A	G	0.0242	-0.0294	0.0899	0.0033	0.0273	5.04e-13	0.2817	TRUE	53.7778
Appendicular lean mass	Ulcerative colitis	rs577289	15	40208911	T	A	-0.0125	0.0193	0.2808	0.0021	0.0177	5.39e-09	0.276	FALSE	35.4308
Appendicular lean mass	Ulcerative colitis	rs57791149	17	54222307	C	T	-0.0173	0.0185	0.4024	0.0019	0.0161	3.26e-19	0.2513	TRUE	82.9058
Appendicular lean mass	Ulcerative colitis	rs591668	3	27535931	A	G	-0.0174	-0.0261	0.396	0.0019	0.0162	2e-19	0.1063	TRUE	83.867
Appendicular lean mass	Ulcerative colitis	rs599004	6	140439740	T	C	-0.0157	-0.0095	0.2807	0.0021	0.0175	6.53e-14	0.5898	TRUE	55.8934
Appendicular lean mass	Ulcerative colitis	rs59950280	4	3452345	A	G	-0.0254	0.03	0.3316	0.002	0.0175	7.32e-36	0.0867301	TRUE	161.29
Appendicular lean mass	Ulcerative colitis	rs59985551	2	56106928	T	C	-0.0313	-0.0409	0.2261	0.0022	0.0186	2.43e-44	0.0278798	TRUE	202.415
Appendicular lean mass	Ulcerative colitis	rs6000886	22	38176670	C	T	0.0131	-0.0468	0.6482	0.002	0.0167	5.88e-11	0.00520295	TRUE	42.9025
Appendicular lean mass	Ulcerative colitis	rs60142646	2	46532856	TC	T	-0.0237	-0.083	0.9479	0.0042	0.0377	2.49e-08	0.0277	TRUE	31.8418
Appendicular lean mass	Ulcerative colitis	rs6028716	20	38547459	A	G	-0.021	-0.0358	0.2587	0.0022	0.0181	4.58e-22	0.0473696	TRUE	91.1157
Appendicular lean mass	Ulcerative colitis	rs60389750	18	77182836	T	C	-0.0175	-0.0255	0.3139	0.0021	0.0183	1.06e-16	0.1626	TRUE	69.4444
Appendicular lean mass	Ulcerative colitis	rs60408354	7	70158495	A	G	0.0259	0.0057	0.0732	0.0036	0.032	1.15e-12	0.8594	TRUE	51.76
Appendicular lean mass	Ulcerative colitis	rs604723	11	100610546	C	T	-0.0166	0.0288	0.7248	0.0021	0.0177	8.16e-15	0.1037	TRUE	62.4853
Appendicular lean mass	Ulcerative colitis	rs6054390	20	6592094	A	G	-0.0188	0.017	0.628	0.002	0.0162	1.45e-21	0.2957	TRUE	88.36
Appendicular lean mass	Ulcerative colitis	rs6054491	20	6709535	G	C	-0.0142	0.0556	0.2404	0.0022	0.0182	2.15e-10	0.00217801	FALSE	41.6612
Appendicular lean mass	Ulcerative colitis	rs60804050	1	118870373	A	G	-0.0217	0.0149	0.2559	0.0021	0.018	5.01e-24	0.4084	TRUE	106.778
Appendicular lean mass	Ulcerative colitis	rs6082354	20	21217976	C	A	-0.024	-0.0007	0.6675	0.002	0.0168	1.19e-32	0.9671	TRUE	144
Appendicular lean mass	Ulcerative colitis	rs610694	12	121304826	C	T	0.0136	0.0032	0.4903	0.0019	0.0157	4.29e-13	0.8404	TRUE	51.2355
Appendicular lean mass	Ulcerative colitis	rs61397287	2	144241994	T	A	0.0235	0.0151	0.0747	0.0036	0.0305	4.45e-11	0.619001	FALSE	42.6119
Appendicular lean mass	Ulcerative colitis	rs6142059	20	32544327	C	T	0.0116	0.003	0.4926	0.0019	0.0158	1.19e-09	0.8488	TRUE	37.2742
Appendicular lean mass	Ulcerative colitis	rs61528919	16	1006294	C	T	0.014	-0.0171	0.3609	0.002	0.0164	3.33e-12	0.2973	TRUE	49
Appendicular lean mass	Ulcerative colitis	rs61729527	8	77761919	T	C	-0.0346	0.0933	0.0519	0.0043	0.0395	4.86e-16	0.0181301	TRUE	64.7463
Appendicular lean mass	Ulcerative colitis	rs61732778	3	187443314	A	G	0.023	0.0185	0.071	0.0037	0.031	3.13e-10	0.5514	TRUE	38.6413
Appendicular lean mass	Ulcerative colitis	rs61827272	1	203810763	C	T	0.0144	-0.0179	0.2754	0.0021	0.0179	7.89e-12	0.3164	TRUE	47.0204
Appendicular lean mass	Ulcerative colitis	rs61878760	11	12807189	A	G	0.019	-0.0184	0.0828	0.0034	0.0288	3.74e-08	0.522701	TRUE	31.2284
Appendicular lean mass	Ulcerative colitis	rs61919240	12	8831954	A	T	0.0137	0.0101	0.3244	0.002	0.0171	9.77e-12	0.5531	FALSE	46.9225
Appendicular lean mass	Ulcerative colitis	rs61944841	13	27054201	A	G	0.0253	0.024	0.4138	0.002	0.0192	3.54e-37	0.2122	TRUE	160.023
Appendicular lean mass	Ulcerative colitis	rs62033029	16	50107273	A	G	-0.0141	-0.0133	0.2064	0.0023	0.0194	1.73e-09	0.4911	TRUE	37.5822
Appendicular lean mass	Ulcerative colitis	rs62070319	16	89573689	T	C	-0.018	0.0009	0.4427	0.002	0.0159	2.54e-20	0.9526	TRUE	81
Appendicular lean mass	Ulcerative colitis	rs62103240	18	77650637	A	G	0.0212	0.0043	0.071	0.0037	0.0326	1.4e-08	0.8946	TRUE	32.8298
Appendicular lean mass	Ulcerative colitis	rs62106258	2	417167	C	T	-0.0504	0.0205	0.0486	0.0044	0.04	6.45e-31	0.608501	TRUE	131.207
Appendicular lean mass	Ulcerative colitis	rs62143873	2	72035050	A	G	-0.0115	-0.0057	0.5033	0.0019	0.0162	1.19e-09	0.7263	TRUE	36.6343
Appendicular lean mass	Ulcerative colitis	rs62370472	5	52767109	C	T	-0.0253	-0.0029	0.209	0.0023	0.0195	1.45e-27	0.8802	TRUE	121
Appendicular lean mass	Ulcerative colitis	rs62466110	7	92623541	C	T	-0.0371	-0.0261	0.067	0.0041	0.0373	5.74e-20	0.4849	TRUE	81.8804
Appendicular lean mass	Ulcerative colitis	rs62501195	8	24041988	C	A	-0.0198	0.0016	0.1712	0.0025	0.0219	8.11e-15	0.9431	TRUE	62.7264
Appendicular lean mass	Ulcerative colitis	rs62515437	8	57160328	T	G	0.0369	-0.0188	0.2253	0.0023	0.0192	8.79e-60	0.3283	TRUE	257.393
Appendicular lean mass	Ulcerative colitis	rs62621812	7	127015083	A	G	0.0743	0.0147	0.0204	0.0069	0.0595	3.16e-27	0.8046	TRUE	115.952
Appendicular lean mass	Ulcerative colitis	rs6425817	1	33885249	G	A	0.0157	0.0563	0.6724	0.002	0.0168	2.98e-15	0.000836007	TRUE	61.6225
Appendicular lean mass	Ulcerative colitis	rs6470771	8	130743726	C	A	-0.0268	0.0027	0.1694	0.0025	0.0212	1.54e-26	0.8998	TRUE	114.918
Appendicular lean mass	Ulcerative colitis	rs6502935	17	1650168	T	C	-0.0125	-0.0155	0.7381	0.0022	0.0181	6.31e-09	0.3918	TRUE	32.2831
Appendicular lean mass	Ulcerative colitis	rs650508	2	45880122	C	G	-0.013	-0.0019	0.3008	0.002	0.0177	1.86e-10	0.9144	FALSE	42.25
Appendicular lean mass	Ulcerative colitis	rs6543146	2	103096695	G	T	0.0154	-0.0401	0.5579	0.0019	0.0159	4.19e-16	0.0114501	TRUE	65.6953
Appendicular lean mass	Ulcerative colitis	rs655113	6	52269151	C	T	0.0188	-0.0038	0.3006	0.0021	0.0175	7.42e-20	0.8297	TRUE	80.1451
Appendicular lean mass	Ulcerative colitis	rs6570509	6	142716286	T	G	-0.0244	0.024	0.2868	0.0021	0.0174	1.27e-31	0.1658	TRUE	135.002
Appendicular lean mass	Ulcerative colitis	rs6582398	12	42870444	T	C	0.014	0.004	0.6002	0.002	0.0164	1.14e-12	0.8097	TRUE	49
Appendicular lean mass	Ulcerative colitis	rs6593210	7	55254186	A	G	0.0146	0.0279	0.2081	0.0024	0.0191	4.88e-10	0.143	TRUE	37.0069
Appendicular lean mass	Ulcerative colitis	rs664317	10	89818986	C	A	-0.0177	0.0233	0.8375	0.0026	0.0215	4.5e-12	0.2792	TRUE	46.3447
Appendicular lean mass	Ulcerative colitis	rs6675858	1	224559936	T	C	-0.0137	-0.0191	0.2141	0.0023	0.019	2.4e-09	0.3149	TRUE	35.4802
Appendicular lean mass	Ulcerative colitis	rs6693481	1	203766395	C	T	-0.0143	0.0183	0.6951	0.002	0.0172	2.21e-12	0.2853	TRUE	51.1225
Appendicular lean mass	Ulcerative colitis	rs670318	1	63727542	C	T	0.0413	-0.0332	0.9515	0.0044	0.0387	2.52e-21	0.3919	TRUE	88.1038
Appendicular lean mass	Ulcerative colitis	rs6721191	2	10190115	G	A	-0.0144	-0.0082	0.5779	0.0019	0.0161	3.17e-14	0.6109	TRUE	57.4404
Appendicular lean mass	Ulcerative colitis	rs6738207	2	105989716	A	G	0.0127	-0.0319	0.4007	0.0019	0.0162	4.14e-11	0.0491598	TRUE	44.6787
Appendicular lean mass	Ulcerative colitis	rs6739278	2	44401055	C	T	-0.021	-0.0122	0.8079	0.0024	0.0199	1.27e-18	0.538	TRUE	76.5625
Appendicular lean mass	Ulcerative colitis	rs67527161	10	63786554	C	T	-0.0182	0.0559	0.209	0.0023	0.019	5.79e-15	0.003323	TRUE	62.6163
Appendicular lean mass	Ulcerative colitis	rs67551338	12	3393100	T	C	0.0576	0.0248	0.0615	0.004	0.0335	1.04e-47	0.4601	TRUE	207.36
Appendicular lean mass	Ulcerative colitis	rs6762851	3	56686329	C	T	-0.0218	0.0555	0.3573	0.002	0.0164	1.5e-28	0.000683707	TRUE	118.81
Appendicular lean mass	Ulcerative colitis	rs67716382	2	46890317	C	G	0.0226	0.0285	0.2214	0.0023	0.019	1.65e-23	0.1343	FALSE	96.552
Appendicular lean mass	Ulcerative colitis	rs6789000	3	25188640	T	G	0.0121	0.0047	0.6449	0.002	0.0164	1.61e-09	0.7728	TRUE	36.6025
Appendicular lean mass	Ulcerative colitis	rs68049170	10	72432047	A	G	-0.0259	0.0064	0.2764	0.0021	0.0177	2.69e-34	0.7173	TRUE	152.111
Appendicular lean mass	Ulcerative colitis	rs680882	7	18325278	G	T	0.0133	-0.0059	0.7606	0.0022	0.0183	1.98e-09	0.7474	TRUE	36.5475
Appendicular lean mass	Ulcerative colitis	rs6821305	4	122713863	C	A	0.0204	0.0132	0.399	0.0019	0.016	3.15e-26	0.4091	TRUE	115.28
Appendicular lean mass	Ulcerative colitis	rs684905	20	10472790	T	C	-0.0118	0.0193	0.4176	0.0019	0.016	7.1e-10	0.2264	TRUE	38.5706
Appendicular lean mass	Ulcerative colitis	rs6849302	4	156665074	G	A	0.0155	-0.007	0.1977	0.0024	0.0197	7.11e-11	0.722199	TRUE	41.7101
Appendicular lean mass	Ulcerative colitis	rs6860245	5	127367998	C	G	0.0589	-0.0263	0.248	0.0022	0.0183	9.66e-160	0.1518	FALSE	716.779
Appendicular lean mass	Ulcerative colitis	rs6874142	5	172753555	G	T	0.0288	0.0291	0.1138	0.0031	0.0301	5.15e-20	0.3329	TRUE	86.3101
Appendicular lean mass	Ulcerative colitis	rs6902109	6	130316559	G	A	-0.0167	-0.0334	0.5401	0.0019	0.0158	1.03e-18	0.03422	TRUE	77.2548
Appendicular lean mass	Ulcerative colitis	rs6931421	6	80880138	G	T	-0.0279	0.0055	0.3224	0.002	0.0169	2.31e-43	0.7435	TRUE	194.602
Appendicular lean mass	Ulcerative colitis	rs6977416	7	150542711	A	G	0.0457	-0.0044	0.3338	0.002	0.0165	1.43e-113	0.790801	TRUE	522.122
Appendicular lean mass	Ulcerative colitis	rs700677	2	198702424	A	C	0.0173	0.0115	0.3505	0.002	0.0166	1.13e-18	0.4882	TRUE	74.8225
Appendicular lean mass	Ulcerative colitis	rs7014590	8	89335647	C	T	-0.0228	0.0174	0.2614	0.0022	0.0179	4.48e-26	0.3319	TRUE	107.405
Appendicular lean mass	Ulcerative colitis	rs7020491	9	128144477	T	C	-0.0178	-0.0231	0.4266	0.0019	0.016	1.22e-20	0.1496	TRUE	87.7673
Appendicular lean mass	Ulcerative colitis	rs702886	2	65753310	G	A	0.012	0.0339	0.3505	0.002	0.0164	1.11e-09	0.0386296	TRUE	36
Appendicular lean mass	Ulcerative colitis	rs704660	11	30447998	T	C	0.0153	-0.0203	0.4095	0.0019	0.016	2.28e-15	0.2051	TRUE	64.8449
Appendicular lean mass	Ulcerative colitis	rs7082659	10	12017584	C	T	0.0156	0.0141	0.8663	0.0028	0.023	2.27e-08	0.5399	TRUE	31.0408
Appendicular lean mass	Ulcerative colitis	rs7095472	10	70399109	G	A	0.0267	0.023	0.5335	0.0019	0.0163	7.66e-45	0.1578	TRUE	197.476
Appendicular lean mass	Ulcerative colitis	rs7107356	11	47676170	G	A	0.0133	-0.0014	0.5068	0.0019	0.0157	1.86e-12	0.9267	TRUE	49
Appendicular lean mass	Ulcerative colitis	rs7129320	11	68388220	A	G	-0.0389	-0.0047	0.1661	0.0025	0.0217	7.29e-53	0.8286	TRUE	242.114
Appendicular lean mass	Ulcerative colitis	rs713467	15	84646473	A	G	0.0146	-0.0072	0.4345	0.0019	0.0158	3.09e-14	0.6502	TRUE	59.0471
Appendicular lean mass	Ulcerative colitis	rs7137546	12	577237	T	A	0.0142	-0.0183	0.4249	0.0019	0.0162	9.71e-14	0.2583	FALSE	55.856
Appendicular lean mass	Ulcerative colitis	rs71414738	2	127876242	T	C	0.015	0.0133	0.1763	0.0025	0.0211	1e-09	0.5283	TRUE	36
Appendicular lean mass	Ulcerative colitis	rs7144307	14	69533837	C	T	-0.0122	-0.0092	0.3853	0.002	0.0166	6.1e-10	0.579399	TRUE	37.21
Appendicular lean mass	Ulcerative colitis	rs7185244	16	86546887	C	T	-0.0148	0.0549	0.7759	0.0023	0.0195	1.4e-10	0.00500299	TRUE	41.4064
Appendicular lean mass	Ulcerative colitis	rs718603	6	2644245	T	C	0.0131	-0.0162	0.2774	0.0021	0.0175	6.68e-10	0.3548	TRUE	38.9138
Appendicular lean mass	Ulcerative colitis	rs7220127	17	64545922	C	T	-0.0105	-0.0032	0.4264	0.0019	0.0161	4.6e-08	0.8425	TRUE	30.5402
Appendicular lean mass	Ulcerative colitis	rs7228151	18	57181694	C	T	-0.0185	0.019	0.206	0.0023	0.0194	3.19e-15	0.329	TRUE	64.6975
Appendicular lean mass	Ulcerative colitis	rs7229520	18	46516468	A	G	-0.0224	0.0074	0.6616	0.002	0.0169	9.21e-29	0.660601	TRUE	125.44
Appendicular lean mass	Ulcerative colitis	rs723149	7	46577056	G	A	-0.0276	0.0175	0.5628	0.0019	0.0168	1.43e-47	0.2956	TRUE	211.014
Appendicular lean mass	Ulcerative colitis	rs72656010	8	57122215	C	T	-0.0668	-0.0091	0.1322	0.0028	0.0232	7.31e-126	0.6957	TRUE	569.163
Appendicular lean mass	Ulcerative colitis	rs72657800	4	90822051	C	T	-0.0219	-0.0339	0.0773	0.0035	0.0297	6.39e-10	0.2547	TRUE	39.1518
Appendicular lean mass	Ulcerative colitis	rs72695791	4	184059452	G	C	-0.0297	0.003	0.036	0.0051	0.0425	4.58e-09	0.9428	FALSE	33.9135
Appendicular lean mass	Ulcerative colitis	rs72721979	8	135827942	G	T	-0.0229	0.0078	0.143	0.0027	0.024	2.2e-17	0.7461	TRUE	71.9355
Appendicular lean mass	Ulcerative colitis	rs72726050	15	42270059	C	T	-0.0192	-0.0444	0.0958	0.0034	0.0304	1.84e-08	0.1441	TRUE	31.8893
Appendicular lean mass	Ulcerative colitis	rs72771070	16	19993750	T	C	0.015	-0.0288	0.283	0.0021	0.0181	1.3e-12	0.1119	TRUE	51.0204
Appendicular lean mass	Ulcerative colitis	rs72801843	16	53508802	A	T	0.0313	-0.0027	0.3015	0.0021	0.0173	8.83e-52	0.878	FALSE	222.152
Appendicular lean mass	Ulcerative colitis	rs72809820	2	97360079	T	C	-0.0111	0.0337	0.324	0.002	0.017	3.13e-08	0.0481903	TRUE	30.8025
Appendicular lean mass	Ulcerative colitis	rs72829852	17	46633974	T	C	0.0309	0.0317	0.0621	0.0039	0.0331	3.74e-15	0.3373	TRUE	62.7751
Appendicular lean mass	Ulcerative colitis	rs72841270	10	104642237	G	T	0.0294	0.0269	0.1354	0.0028	0.0228	2.25e-26	0.2378	TRUE	110.25
Appendicular lean mass	Ulcerative colitis	rs7286917	22	39860868	G	A	0.0171	0.0283	0.7461	0.0023	0.0186	5.18e-14	0.1281	TRUE	55.276
Appendicular lean mass	Ulcerative colitis	rs72894003	6	34775096	T	C	-0.0423	0.0875	0.0647	0.0038	0.0348	1.9e-28	0.01196	TRUE	123.912
Appendicular lean mass	Ulcerative colitis	rs73006226	11	108072728	A	C	-0.0182	0.0002	0.1267	0.0029	0.0247	2.23e-10	0.993	TRUE	39.3864
Appendicular lean mass	Ulcerative colitis	rs7301341	12	94083105	C	T	-0.0255	0.0384	0.3268	0.002	0.0168	9.27e-37	0.02273	TRUE	162.562
Appendicular lean mass	Ulcerative colitis	rs73052033	3	185828465	C	T	-0.0151	0.0394	0.1851	0.0024	0.0204	4.79e-10	0.0533396	TRUE	39.5851
Appendicular lean mass	Ulcerative colitis	rs73125634	20	20069826	T	G	-0.0195	-0.0112	0.2782	0.0021	0.0179	5.11e-20	0.5312	TRUE	86.2245
Appendicular lean mass	Ulcerative colitis	rs73197345	21	36770120	A	T	0.0211	-0.0459	0.1367	0.0028	0.0231	3.55e-14	0.0468695	FALSE	56.787
Appendicular lean mass	Ulcerative colitis	rs7320878	13	91994132	A	G	-0.015	0.0136	0.6034	0.0019	0.0161	1.34e-14	0.3979	TRUE	62.3269
Appendicular lean mass	Ulcerative colitis	rs7321635	13	21472055	C	A	-0.0132	0.0001	0.6465	0.002	0.0166	2.58e-11	0.993	TRUE	43.56
Appendicular lean mass	Ulcerative colitis	rs7328187	13	74189974	G	T	0.0116	0.0073	0.4976	0.0019	0.0159	1.19e-09	0.645	TRUE	37.2742
Appendicular lean mass	Ulcerative colitis	rs73384223	9	3869315	C	T	-0.0205	0.0102	0.1967	0.0024	0.0203	1.27e-17	0.6157	TRUE	72.9601
Appendicular lean mass	Ulcerative colitis	rs73413540	11	3090976	T	C	-0.0124	0.0018	0.2248	0.0023	0.0195	4.42e-08	0.9264	TRUE	29.0662
Appendicular lean mass	Ulcerative colitis	rs7367519	1	204479176	C	T	0.0164	-0.0054	0.6846	0.002	0.0169	4.68e-16	0.750601	TRUE	67.24
Appendicular lean mass	Ulcerative colitis	rs73696333	7	46669400	G	C	0.0191	0.0171	0.2012	0.0024	0.0205	3.2e-15	0.4036	FALSE	63.3351
Appendicular lean mass	Ulcerative colitis	rs73856768	4	157788804	C	T	-0.0247	-0.0287	0.0805	0.0035	0.028	1.55e-12	0.3067	TRUE	49.8033
Appendicular lean mass	Ulcerative colitis	rs7418410	1	10236402	T	C	0.0155	0.0044	0.4089	0.0019	0.0161	5.64e-16	0.7842	TRUE	66.5512
Appendicular lean mass	Ulcerative colitis	rs74379684	15	94050205	T	C	-0.0272	-0.0035	0.0751	0.0036	0.0297	4.39e-14	0.906	TRUE	57.0864
Appendicular lean mass	Ulcerative colitis	rs74458759	9	136941049	G	C	0.0171	0.0045	0.2886	0.0022	0.0174	3.12e-15	0.7945	FALSE	60.4153
Appendicular lean mass	Ulcerative colitis	rs74494415	18	74972138	T	C	-0.0417	-0.0823	0.0398	0.0049	0.0403	1.82e-17	0.04091	TRUE	72.4236
Appendicular lean mass	Ulcerative colitis	rs7485647	12	131631133	A	G	-0.0261	-0.0185	0.844	0.0026	0.0215	1.04e-23	0.3901	TRUE	100.771
Appendicular lean mass	Ulcerative colitis	rs75022676	2	60293216	A	G	-0.0163	-0.0368	0.2079	0.0023	0.0203	2.84e-12	0.0691003	TRUE	50.225
Appendicular lean mass	Ulcerative colitis	rs7522400	1	36613380	G	A	0.0129	0.024	0.7683	0.0022	0.0186	5.62e-09	0.1964	TRUE	34.3822
Appendicular lean mass	Ulcerative colitis	rs7543136	1	22472451	T	C	-0.021	0.0189	0.7209	0.0021	0.0178	9.96e-24	0.2896	TRUE	100
Appendicular lean mass	Ulcerative colitis	rs7543202	1	73873424	G	A	0.0129	-0.0122	0.6229	0.0019	0.0161	2.86e-11	0.4482	TRUE	46.097
Appendicular lean mass	Ulcerative colitis	rs75508358	9	96926382	T	C	0.0266	0.03	0.0457	0.0045	0.0409	4.29e-09	0.4624	TRUE	34.9412
Appendicular lean mass	Ulcerative colitis	rs7563362	2	620297	G	A	0.0352	-0.0203	0.8566	0.0027	0.0224	3.27e-39	0.3666	TRUE	169.964
Appendicular lean mass	Ulcerative colitis	rs7570235	2	242491353	C	T	-0.0168	-0.032	0.5911	0.0019	0.0166	2.08e-18	0.0540306	TRUE	78.1828
Appendicular lean mass	Ulcerative colitis	rs75702986	19	35566151	A	G	-0.0163	0.0312	0.1861	0.0025	0.0209	3.14e-11	0.1355	TRUE	42.5104
Appendicular lean mass	Ulcerative colitis	rs757834	7	139717200	C	T	0.0256	-0.012	0.1856	0.0024	0.0207	1.25e-25	0.561	TRUE	113.778
Appendicular lean mass	Ulcerative colitis	rs7598430	2	219193963	T	C	-0.016	0.0339	0.5046	0.0019	0.0159	1.37e-17	0.0335197	TRUE	70.9141
Appendicular lean mass	Ulcerative colitis	rs7610055	3	12388409	A	G	-0.0373	0.015	0.1207	0.0029	0.0239	3.55e-38	0.5316	TRUE	165.433
Appendicular lean mass	Ulcerative colitis	rs7633464	3	98715823	A	G	0.0175	0.0073	0.4786	0.0019	0.0158	1.27e-20	0.6436	TRUE	84.8338
Appendicular lean mass	Ulcerative colitis	rs76364830	8	13372120	A	G	-0.0471	-0.0246	0.0634	0.0039	0.0355	2.7e-33	0.4878	TRUE	145.852
Appendicular lean mass	Ulcerative colitis	rs76517946	2	68354936	A	C	-0.0368	0.0351	0.0814	0.0035	0.0289	1.69e-26	0.2243	TRUE	110.55
Appendicular lean mass	Ulcerative colitis	rs7679276	4	146860186	G	A	-0.033	-0.0017	0.9544	0.0048	0.0415	5.93e-12	0.967	TRUE	47.2656
Appendicular lean mass	Ulcerative colitis	rs7689420	4	145568352	C	T	0.0466	-0.0343	0.8312	0.0025	0.021	1.5e-76	0.103	TRUE	347.45
Appendicular lean mass	Ulcerative colitis	rs76895963	12	4384844	G	T	0.1639	0.0218	0.0207	0.0073	0.0666	8.22e-112	0.7433	TRUE	504.095
Appendicular lean mass	Ulcerative colitis	rs7701233	5	171218388	C	T	-0.0179	-0.0107	0.4283	0.0019	0.0161	5.12e-21	0.5064	TRUE	88.7562
Appendicular lean mass	Ulcerative colitis	rs77013652	13	51142279	G	T	0.049	0.0374	0.015	0.0081	0.0633	1.5e-09	0.554201	TRUE	36.595
Appendicular lean mass	Ulcerative colitis	rs772222	12	52356892	G	A	0.0121	0.0157	0.2651	0.0021	0.018	1.55e-08	0.3821	TRUE	33.1995
Appendicular lean mass	Ulcerative colitis	rs7731023	5	36181627	G	A	0.0166	0.0207	0.5749	0.0019	0.0163	3.48e-18	0.2043	TRUE	76.3324
Appendicular lean mass	Ulcerative colitis	rs77364196	16	88353016	A	G	-0.033	0.0541	0.053	0.0043	0.0373	8.35e-15	0.147	TRUE	58.8967
Appendicular lean mass	Ulcerative colitis	rs77447813	20	50827041	C	G	0.0224	0.0268	0.087	0.0034	0.0284	3.21e-11	0.3446	FALSE	43.4048
Appendicular lean mass	Ulcerative colitis	rs7768382	6	166341870	C	T	-0.0201	0.0012	0.4771	0.0019	0.0158	1.57e-26	0.9393	TRUE	111.914
Appendicular lean mass	Ulcerative colitis	rs7768973	6	109745325	A	T	-0.024	-0.0249	0.411	0.0019	0.0159	5.44e-36	0.1185	FALSE	159.557
Appendicular lean mass	Ulcerative colitis	rs77809369	16	9052448	T	C	0.0237	0.0074	0.0642	0.0039	0.0321	9.83e-10	0.8189	TRUE	36.929
Appendicular lean mass	Ulcerative colitis	rs78000963	6	30502802	A	G	0.0169	0.0144	0.1043	0.0031	0.0317	4.39e-08	0.649	TRUE	29.7201
Appendicular lean mass	Ulcerative colitis	rs78051210	6	131379491	C	T	0.0263	0.0157	0.0771	0.0036	0.0299	1.63e-13	0.5997	TRUE	53.3711
Appendicular lean mass	Ulcerative colitis	rs7816345	8	36846109	T	C	0.0255	-0.0002	0.1682	0.0025	0.0205	6.22e-24	0.9931	TRUE	104.04
Appendicular lean mass	Ulcerative colitis	rs781669	4	57819794	T	C	0.0164	-0.0028	0.5236	0.0019	0.0158	3.14e-18	0.8597	TRUE	74.5042
Appendicular lean mass	Ulcerative colitis	rs7826059	8	22512068	C	T	0.0114	0.0014	0.6421	0.002	0.0164	7.61e-09	0.9304	TRUE	32.49
Appendicular lean mass	Ulcerative colitis	rs7828086	8	120843775	C	T	0.0135	-0.0133	0.2391	0.0022	0.0184	1.11e-09	0.469	TRUE	37.655
Appendicular lean mass	Ulcerative colitis	rs78378222	17	7571752	G	T	0.138	0.0006	0.0123	0.0087	0.0753	4.51e-56	0.9931	TRUE	251.605
Appendicular lean mass	Ulcerative colitis	rs78457529	16	24950880	T	C	-0.0904	-0.1074	0.0117	0.0088	0.0817	1.22e-24	0.1887	TRUE	105.529
Appendicular lean mass	Ulcerative colitis	rs78525785	13	111038803	T	C	-0.0169	0.0301	0.62	0.002	0.0164	9.81e-18	0.0670595	TRUE	71.4025
Appendicular lean mass	Ulcerative colitis	rs7858712	9	16738312	G	A	0.0347	-0.0357	0.9144	0.0034	0.0281	1.04e-24	0.2037	TRUE	104.16
Appendicular lean mass	Ulcerative colitis	rs7863102	9	73965281	T	A	-0.011	-0.0252	0.4474	0.0019	0.0158	9.97e-09	0.1113	FALSE	33.518
Appendicular lean mass	Ulcerative colitis	rs78766798	17	7517075	C	T	0.0319	-0.0256	0.0847	0.0035	0.0305	2.61e-20	0.4025	TRUE	83.0702
Appendicular lean mass	Ulcerative colitis	rs7902	11	95565288	G	A	0.0149	0.0172	0.4469	0.0019	0.0158	5.22e-15	0.2757	TRUE	61.4986
Appendicular lean mass	Ulcerative colitis	rs79066296	14	76393808	T	C	-0.0169	-0.0226	0.7676	0.0022	0.0187	6.11e-14	0.2265	TRUE	59.0103
Appendicular lean mass	Ulcerative colitis	rs79441499	19	7208744	T	C	-0.0138	0.0045	0.4055	0.0019	0.0163	9.67e-13	0.783599	TRUE	52.7535
Appendicular lean mass	Ulcerative colitis	rs7952436	11	67024534	T	C	-0.0453	0.086	0.0823	0.0034	0.0331	1.62e-39	0.00928004	TRUE	177.516
Appendicular lean mass	Ulcerative colitis	rs7971536	12	102373788	A	T	-0.0194	0.0311	0.4945	0.0019	0.016	1.06e-24	0.0514897	FALSE	104.255
Appendicular lean mass	Ulcerative colitis	rs8000973	13	100691367	C	T	0.0134	-0.0039	0.5334	0.0019	0.0157	2.05e-12	0.8017	TRUE	49.7396
Appendicular lean mass	Ulcerative colitis	rs80132799	20	62322896	T	C	0.0231	-0.0463	0.0679	0.0038	0.0335	1.31e-09	0.167	TRUE	36.9536
Appendicular lean mass	Ulcerative colitis	rs8017006	14	42750786	G	A	0.0122	-0.0036	0.3275	0.002	0.0171	2.22e-09	0.8322	TRUE	37.21
Appendicular lean mass	Ulcerative colitis	rs8018486	14	39818616	G	A	-0.0138	-0.0154	0.1914	0.0024	0.0197	1.18e-08	0.4345	TRUE	33.0625
Appendicular lean mass	Ulcerative colitis	rs8019890	14	21538067	A	C	0.025	-0.0113	0.5313	0.0019	0.0169	1.96e-38	0.5037	TRUE	173.13
Appendicular lean mass	Ulcerative colitis	rs8020095	14	67453858	A	G	-0.0145	0.0033	0.15	0.0027	0.0219	4.53e-08	0.8807	TRUE	28.8409
Appendicular lean mass	Ulcerative colitis	rs80280630	9	117030861	T	C	-0.0168	-0.004	0.1115	0.003	0.0263	2.28e-08	0.88	TRUE	31.36
Appendicular lean mass	Ulcerative colitis	rs80295797	1	23341690	T	C	-0.0198	0.0201	0.3265	0.002	0.0171	3.83e-23	0.2403	TRUE	98.01
Appendicular lean mass	Ulcerative colitis	rs8042578	15	66992964	G	C	0.0287	0.0014	0.2426	0.0022	0.0182	2.29e-38	0.9373	FALSE	170.184
Appendicular lean mass	Ulcerative colitis	rs8054549	16	86417234	A	C	-0.0251	-0.0023	0.4486	0.0019	0.016	3.37e-39	0.8855	TRUE	174.518
Appendicular lean mass	Ulcerative colitis	rs8084413	18	22869123	A	G	-0.0127	-0.0009	0.4693	0.0019	0.016	3.25e-11	0.9564	TRUE	44.6787
Appendicular lean mass	Ulcerative colitis	rs8136517	22	46439433	C	T	0.0267	-0.0155	0.0652	0.0039	0.035	6.58e-12	0.6581	TRUE	46.8698
Appendicular lean mass	Ulcerative colitis	rs822530	7	148631555	T	A	0.0255	-0.0186	0.7953	0.0024	0.0202	2.36e-27	0.3566	FALSE	112.891
Appendicular lean mass	Ulcerative colitis	rs839255	3	57974580	G	T	-0.0126	0.0105	0.6847	0.0021	0.0174	8.38e-10	0.5451	TRUE	36
Appendicular lean mass	Ulcerative colitis	rs861674	5	112064475	T	A	0.0128	-0.0276	0.4578	0.0019	0.0159	1.36e-11	0.0815699	FALSE	45.385
Appendicular lean mass	Ulcerative colitis	rs867529	2	88913273	C	G	0.0184	-0.0149	0.2796	0.0021	0.0177	1e-18	0.4002	FALSE	76.771
Appendicular lean mass	Ulcerative colitis	rs876122	6	6886297	G	A	0.0162	-0.016	0.8788	0.0029	0.0245	2.19e-08	0.5146	TRUE	31.2057
Appendicular lean mass	Ulcerative colitis	rs900399	3	156798732	G	A	0.0164	0.0109	0.3986	0.0019	0.0162	1.35e-17	0.5005	TRUE	74.5042
Appendicular lean mass	Ulcerative colitis	rs905938	1	154991389	C	T	0.0394	0.0371	0.2649	0.0021	0.0182	8.43e-77	0.0421299	TRUE	352.009
Appendicular lean mass	Ulcerative colitis	rs909220	14	75908780	A	G	-0.015	-0.0056	0.4443	0.0019	0.0158	3.24e-15	0.722	TRUE	62.3269
Appendicular lean mass	Ulcerative colitis	rs9343327	6	76606296	T	A	0.014	0.014	0.4985	0.0019	0.0157	1.09e-13	0.3727	FALSE	54.2936
Appendicular lean mass	Ulcerative colitis	rs9344126	6	81907559	C	T	-0.0185	0.0136	0.5137	0.0019	0.0158	2.21e-22	0.3902	TRUE	94.8061
Appendicular lean mass	Ulcerative colitis	rs9375188	6	98555272	T	C	0.0136	0.0046	0.4844	0.0019	0.0158	6.8e-13	0.768999	TRUE	51.2355
Appendicular lean mass	Ulcerative colitis	rs9385002	6	117552469	T	A	-0.0147	-0.0184	0.2394	0.0022	0.0186	3.26e-11	0.3233	FALSE	44.6467
Appendicular lean mass	Ulcerative colitis	rs9388490	6	126704795	T	C	0.0462	-0.0342	0.4394	0.0019	0.0159	1.33e-130	0.0316301	TRUE	591.258
Appendicular lean mass	Ulcerative colitis	rs9391254	6	105377347	T	C	0.0166	0.0304	0.3205	0.002	0.0169	2.1e-16	0.0719797	TRUE	68.89
Appendicular lean mass	Ulcerative colitis	rs947099	10	31129883	A	G	0.0117	0.0061	0.3536	0.002	0.0164	2.71e-09	0.710101	TRUE	34.2225
Appendicular lean mass	Ulcerative colitis	rs951366	1	205685352	C	T	0.0205	-0.0575	0.3932	0.0019	0.0163	9.15e-27	0.000416505	TRUE	116.413
Appendicular lean mass	Ulcerative colitis	rs9517483	13	99572712	G	A	-0.0181	0.0324	0.699	0.0021	0.0171	2.26e-18	0.0584804	TRUE	74.288
Appendicular lean mass	Ulcerative colitis	rs9525326	13	115075715	G	A	-0.0184	0.0208	0.1875	0.0024	0.0205	3.62e-14	0.3094	TRUE	58.7778
Appendicular lean mass	Ulcerative colitis	rs9568031	13	48897520	T	C	-0.0115	0.0054	0.706	0.0021	0.0176	3.34e-08	0.7583	TRUE	29.9887
Appendicular lean mass	Ulcerative colitis	rs9590328	13	96448383	G	A	0.0153	-0.0292	0.1417	0.0027	0.0224	2.02e-08	0.1927	TRUE	32.1111
Appendicular lean mass	Ulcerative colitis	rs9594714	13	42800481	T	G	0.0144	-0.0253	0.3052	0.0021	0.0172	2.65e-12	0.1402	TRUE	47.0204
Appendicular lean mass	Ulcerative colitis	rs9610447	22	20768891	T	C	0.0152	-0.009	0.7471	0.0022	0.0184	5.29e-12	0.624701	TRUE	47.7355
Appendicular lean mass	Ulcerative colitis	rs963317	4	45129970	G	A	-0.0136	-0.0107	0.6629	0.002	0.0166	1.03e-11	0.518601	TRUE	46.24
Appendicular lean mass	Ulcerative colitis	rs9634212	12	93993266	A	C	0.0471	0.0117	0.221	0.0023	0.019	8.59e-95	0.5406	TRUE	419.359
Appendicular lean mass	Ulcerative colitis	rs9636364	2	111992435	A	G	0.011	-0.007	0.5429	0.0019	0.0159	5.09e-09	0.658999	TRUE	33.518
Appendicular lean mass	Ulcerative colitis	rs9640283	7	150486083	C	G	-0.0119	0.0021	0.5177	0.0019	0.0162	4.53e-10	0.8983	FALSE	39.2271
Appendicular lean mass	Ulcerative colitis	rs9647379	3	171785168	C	G	0.0215	0.0382	0.4111	0.0019	0.0176	5.55e-29	0.0303298	FALSE	128.047
Appendicular lean mass	Ulcerative colitis	rs9669278	12	66374587	C	T	-0.0496	-0.0182	0.5183	0.0019	0.0158	5.25e-151	0.249	TRUE	681.485
Appendicular lean mass	Ulcerative colitis	rs9809116	3	72397279	G	A	-0.016	0.0414	0.4081	0.0019	0.0163	1.31e-16	0.01118	TRUE	70.9141
Appendicular lean mass	Ulcerative colitis	rs9828525	3	61552810	T	C	0.0121	0.0049	0.4113	0.0019	0.0162	2.51e-10	0.762	TRUE	40.5568
Appendicular lean mass	Ulcerative colitis	rs9832919	3	132184526	G	A	-0.0179	-0.0174	0.3574	0.002	0.0166	7.9e-20	0.2926	TRUE	80.1025
Appendicular lean mass	Ulcerative colitis	rs9838614	3	38537671	G	T	-0.0185	0.0071	0.3881	0.0019	0.0162	1.21e-21	0.662	TRUE	94.8061
Appendicular lean mass	Ulcerative colitis	rs985136	11	17497794	G	C	0.0138	0.0257	0.4895	0.002	0.0175	2.96e-12	0.1424	FALSE	47.61
Appendicular lean mass	Ulcerative colitis	rs987666	7	116267938	A	G	0.0185	-0.0372	0.1188	0.0029	0.0246	2.33e-10	0.1306	TRUE	40.6956
Appendicular lean mass	Ulcerative colitis	rs9890062	17	17434352	A	G	0.0267	0.0243	0.0615	0.0039	0.0319	1.2e-11	0.4459	TRUE	46.8698
Appendicular lean mass	Ulcerative colitis	rs9894577	17	43223292	A	G	-0.031	0.0255	0.318	0.002	0.017	1.4e-52	0.135	TRUE	240.25
Appendicular lean mass	Ulcerative colitis	rs9898189	17	80480516	G	C	-0.0163	0.0126	0.6446	0.0021	0.0166	1.88e-15	0.449	FALSE	60.2472
Appendicular lean mass	Ulcerative colitis	rs990315	15	69578811	C	T	-0.0115	-0.0185	0.6229	0.002	0.0163	5.07e-09	0.2578	TRUE	33.0625
Appendicular lean mass	Ulcerative colitis	rs9905385	17	59498250	G	A	-0.0339	-0.0296	0.6707	0.002	0.0171	1.94e-63	0.0836604	TRUE	287.303
Appendicular lean mass	Ulcerative colitis	rs9957318	18	33039106	G	A	0.0187	-0.0104	0.348	0.002	0.0167	1.02e-20	0.5321	TRUE	87.4225
Appendicular lean mass	Crohn's disease	rs10005035	4	12865684	G	C	-0.0175	-0.0269	0.2823	0.0021	0.018	6.51e-17	0.1346	FALSE	69.4444
Appendicular lean mass	Crohn's disease	rs10019221	4	21785364	T	G	-0.0124	-0.0141	0.5974	0.0019	0.0163	1.22e-10	0.386	TRUE	42.5928
Appendicular lean mass	Crohn's disease	rs10036789	5	71697977	G	C	0.0163	-0.0363	0.4609	0.0019	0.016	1.16e-17	0.0235999	FALSE	73.5983
Appendicular lean mass	Crohn's disease	rs1005723	1	243646251	T	C	0.0161	0.032	0.1908	0.0024	0.021	1.79e-11	0.1285	TRUE	45.0017
Appendicular lean mass	Crohn's disease	rs10068640	5	123981977	A	G	0.0112	0.0265	0.3651	0.002	0.0166	1.28e-08	0.1107	TRUE	31.36
Appendicular lean mass	Crohn's disease	rs10075249	5	52846505	T	C	0.0143	0.0159	0.4952	0.0019	0.016	4.56e-14	0.3203	TRUE	56.6454
Appendicular lean mass	Crohn's disease	rs10107388	8	145004944	C	T	-0.0159	0.006	0.3691	0.002	0.0169	6.95e-16	0.7227	TRUE	63.2025
Appendicular lean mass	Crohn's disease	rs10112506	8	13164746	G	A	-0.012	0.0062	0.3898	0.0019	0.0163	5.76e-10	0.704099	TRUE	39.8892
Appendicular lean mass	Crohn's disease	rs10123619	9	119353611	G	A	-0.0171	0.0283	0.8425	0.0026	0.0222	4.05e-11	0.202	TRUE	43.2559
Appendicular lean mass	Crohn's disease	rs10171272	2	25954202	A	C	0.0136	0.0273	0.3035	0.002	0.0174	2.87e-11	0.1168	TRUE	46.24
Appendicular lean mass	Crohn's disease	rs10202701	2	232328681	T	C	0.0227	0.0019	0.5419	0.0019	0.0161	3.11e-33	0.9072	TRUE	142.74
Appendicular lean mass	Crohn's disease	rs10202845	2	42575820	G	A	-0.0288	0.0238	0.1133	0.003	0.0249	5.35e-22	0.3401	TRUE	92.16
Appendicular lean mass	Crohn's disease	rs10203320	2	9771620	C	T	0.0138	-0.0038	0.3289	0.002	0.0175	7.86e-12	0.8276	TRUE	47.61
Appendicular lean mass	Crohn's disease	rs10205141	2	11313340	G	A	0.0241	0.0542	0.0476	0.0044	0.0371	4.71e-08	0.1441	TRUE	30.0005
Appendicular lean mass	Crohn's disease	rs10221831	2	202107829	T	C	0.03	0.0114	0.0321	0.0053	0.0435	1.8e-08	0.792301	TRUE	32.0399
Appendicular lean mass	Crohn's disease	rs10225945	7	28250083	G	A	-0.0146	0.0434	0.1499	0.0026	0.0223	3.28e-08	0.0512401	TRUE	31.5325
Appendicular lean mass	Crohn's disease	rs10242866	7	17920613	T	C	0.0157	-0.0173	0.3983	0.0019	0.0163	3.66e-16	0.2861	TRUE	68.2798
Appendicular lean mass	Crohn's disease	rs10283100	8	120596023	G	A	0.0575	-0.026	0.9445	0.0041	0.0424	4.11e-44	0.5399	TRUE	196.684
Appendicular lean mass	Crohn's disease	rs1035583	2	207326937	A	G	0.0148	0.0112	0.6177	0.0019	0.0164	1.99e-14	0.4964	TRUE	60.6759
Appendicular lean mass	Crohn's disease	rs10453441	22	46363739	G	A	-0.0139	-0.0325	0.402	0.002	0.0193	9.1e-13	0.091791	TRUE	48.3025
Appendicular lean mass	Crohn's disease	rs10461725	5	39437129	C	G	0.0134	0.0229	0.6561	0.002	0.0173	1.98e-11	0.1845	FALSE	44.89
Appendicular lean mass	Crohn's disease	rs10471339	5	67823773	G	C	-0.011	0.0121	0.3823	0.0019	0.0166	1.45e-08	0.4657	FALSE	33.518
Appendicular lean mass	Crohn's disease	rs10483727	14	61072875	C	T	-0.0368	0.0284	0.6109	0.0019	0.0165	6.73e-80	0.0846701	TRUE	375.136
Appendicular lean mass	Crohn's disease	rs1056747	9	35690102	G	A	-0.0155	-0.0111	0.4117	0.0019	0.0165	8.05e-16	0.5018	TRUE	66.5512
Appendicular lean mass	Crohn's disease	rs1063582	8	23167353	G	T	-0.0185	0.014	0.7649	0.0022	0.019	1.12e-16	0.4591	TRUE	70.7128
Appendicular lean mass	Crohn's disease	rs10637890	14	54779522	TTC	T	-0.0123	-0.0243	0.621	0.002	0.0166	3.96e-10	0.1436	TRUE	37.8225
Appendicular lean mass	Crohn's disease	rs10657263	11	49690460	G	C	-0.013	0.0069	0.5481	0.0019	0.0169	7.98e-12	0.6836	FALSE	46.8144
Appendicular lean mass	Crohn's disease	rs10748128	12	69827658	T	G	0.0255	0.0131	0.3446	0.002	0.0173	6.77e-38	0.4476	TRUE	162.562
Appendicular lean mass	Crohn's disease	rs10749157	10	115780129	C	T	0.0113	0.0298	0.3584	0.002	0.0167	1.24e-08	0.07377	TRUE	31.9225
Appendicular lean mass	Crohn's disease	rs10776560	10	50542358	T	C	-0.0157	-0.0073	0.4995	0.0019	0.0159	7.88e-17	0.6455	TRUE	68.2798
Appendicular lean mass	Crohn's disease	rs10793931	9	133436478	C	G	-0.0132	-0.0185	0.3555	0.002	0.0169	3.23e-11	0.2722	FALSE	43.56
Appendicular lean mass	Crohn's disease	rs10796828	11	69490346	G	T	0.0154	-0.0528	0.6348	0.002	0.0173	5.77e-15	0.00223599	TRUE	59.29
Appendicular lean mass	Crohn's disease	rs10807137	6	34183026	T	C	-0.0455	0.0116	0.825	0.0025	0.0211	5.68e-75	0.583201	TRUE	331.24
Appendicular lean mass	Crohn's disease	rs10815274	9	5728968	C	A	0.0124	0.0158	0.4562	0.0019	0.016	6.46e-11	0.3236	TRUE	42.5928
Appendicular lean mass	Crohn's disease	rs10822117	10	52786701	G	A	-0.0176	-0.013	0.237	0.0022	0.0188	4.24e-15	0.490601	TRUE	64
Appendicular lean mass	Crohn's disease	rs10824307	10	77185310	C	G	-0.0194	0.0064	0.6471	0.002	0.0172	1.79e-22	0.708	FALSE	94.09
Appendicular lean mass	Crohn's disease	rs10829226	10	27573952	A	G	-0.0112	0.0264	0.6359	0.002	0.0167	1.33e-08	0.1136	TRUE	31.36
Appendicular lean mass	Crohn's disease	rs10832963	11	18664241	G	T	-0.0203	-0.0192	0.7445	0.0022	0.0183	9.23e-21	0.2937	TRUE	85.1426
Appendicular lean mass	Crohn's disease	rs10845408	12	11880581	T	C	0.0255	-0.0274	0.3538	0.002	0.0169	3.25e-38	0.105	TRUE	162.562
Appendicular lean mass	Crohn's disease	rs10858246	9	139102831	C	G	-0.0188	-0.0166	0.3183	0.002	0.0177	2.35e-20	0.3472	FALSE	88.36
Appendicular lean mass	Crohn's disease	rs10864899	2	112929481	G	A	-0.0112	0.0541	0.5643	0.0019	0.0169	3.85e-09	0.00133101	TRUE	34.7479
Appendicular lean mass	Crohn's disease	rs10922475	1	89142142	A	C	0.0159	-0.0225	0.5395	0.0019	0.016	2.17e-17	0.1579	TRUE	70.0305
Appendicular lean mass	Crohn's disease	rs10948	19	10754905	T	G	-0.0252	0.015	0.6638	0.002	0.0169	3.43e-36	0.3765	TRUE	158.76
Appendicular lean mass	Crohn's disease	rs10962212	9	15911745	C	G	0.0143	-0.0081	0.4184	0.0019	0.0161	7.47e-14	0.6167	FALSE	56.6454
Appendicular lean mass	Crohn's disease	rs10982888	9	118468947	A	T	-0.0328	-0.034	0.1136	0.003	0.0243	3.97e-28	0.1611	FALSE	119.538
Appendicular lean mass	Crohn's disease	rs11009928	10	35059237	G	A	-0.0148	-0.0079	0.2547	0.0022	0.018	1.04e-11	0.6611	TRUE	45.2562
Appendicular lean mass	Crohn's disease	rs11014285	10	25178864	A	G	0.0342	-0.0291	0.1654	0.0026	0.0227	2.89e-40	0.1994	TRUE	173.024
Appendicular lean mass	Crohn's disease	rs11042717	11	10303939	C	T	-0.029	-0.0014	0.4896	0.0019	0.016	4.04e-53	0.9305	TRUE	232.964
Appendicular lean mass	Crohn's disease	rs11049704	12	28725104	G	C	-0.0183	-0.0405	0.293	0.0021	0.0174	1.1e-18	0.0194899	FALSE	75.9388
Appendicular lean mass	Crohn's disease	rs11060942	12	123434524	A	G	-0.0354	-0.062	0.0344	0.0052	0.0462	7.49e-12	0.1798	TRUE	46.3447
Appendicular lean mass	Crohn's disease	rs11068230	12	117349014	G	C	0.0238	0.02	0.8656	0.0028	0.0243	9.67e-18	0.4114	FALSE	72.25
Appendicular lean mass	Crohn's disease	rs11070842	15	51624185	C	T	-0.0146	0.0294	0.1631	0.0026	0.0215	1.3e-08	0.1723	TRUE	31.5325
Appendicular lean mass	Crohn's disease	rs11098677	4	123833516	T	G	-0.0263	-0.0278	0.7875	0.0023	0.0191	3.94e-30	0.1447	TRUE	130.754
Appendicular lean mass	Crohn's disease	rs11121615	1	10825577	T	C	-0.0202	-0.0082	0.6894	0.002	0.0181	3.32e-23	0.649999	TRUE	102.01
Appendicular lean mass	Crohn's disease	rs111365325	5	170865229	T	C	-0.0271	-0.0063	0.2312	0.0022	0.0193	1.12e-33	0.7452	TRUE	151.738
Appendicular lean mass	Crohn's disease	rs111622870	4	2613109	C	T	-0.0282	0.0277	0.0482	0.0044	0.0391	1.86e-10	0.4786	TRUE	41.0764
Appendicular lean mass	Crohn's disease	rs11175919	12	66180277	A	G	0.0349	-0.0155	0.0262	0.0059	0.053	3.16e-09	0.7694	TRUE	34.9902
Appendicular lean mass	Crohn's disease	rs11187838	10	96038686	A	G	0.0394	0.0093	0.4347	0.0019	0.016	1.16e-94	0.5624	TRUE	430.017
Appendicular lean mass	Crohn's disease	rs111901094	19	19539891	T	G	-0.0253	0.0065	0.182	0.0025	0.0247	4.04e-24	0.7921	TRUE	102.414
Appendicular lean mass	Crohn's disease	rs11191208	10	103838497	A	G	0.0147	0.01	0.2057	0.0024	0.0205	3.69e-10	0.624901	TRUE	37.5156
Appendicular lean mass	Crohn's disease	rs11198591	10	120515892	A	G	0.0148	0.0118	0.3684	0.002	0.0166	4.91e-14	0.4753	TRUE	54.76
Appendicular lean mass	Crohn's disease	rs112021215	20	62867186	C	T	-0.0147	0.0644	0.201	0.0025	0.0222	5.99e-09	0.00364502	TRUE	34.5744
Appendicular lean mass	Crohn's disease	rs11210892	1	44100084	A	G	0.0118	-0.0097	0.6745	0.002	0.0169	3.57e-09	0.5689	TRUE	34.81
Appendicular lean mass	Crohn's disease	rs112153300	21	47547474	A	G	0.0261	0.0458	0.089	0.0034	0.0292	7.05e-15	0.1159	TRUE	58.9282
Appendicular lean mass	Crohn's disease	rs11217863	11	120293138	A	G	-0.0268	0.0145	0.1162	0.003	0.0251	1.06e-19	0.5643	TRUE	79.8044
Appendicular lean mass	Crohn's disease	rs11221657	11	129181358	G	T	0.0179	-0.0255	0.1352	0.0028	0.0238	1.21e-10	0.2837	TRUE	40.8686
Appendicular lean mass	Crohn's disease	rs11233117	11	69924352	G	C	-0.0176	0.0057	0.4535	0.0019	0.0163	1.74e-20	0.724499	FALSE	85.8061
Appendicular lean mass	Crohn's disease	rs11243202	6	7719940	C	T	0.0302	-0.0041	0.486	0.0019	0.016	2.83e-57	0.7978	TRUE	252.643
Appendicular lean mass	Crohn's disease	rs112537273	8	38248306	C	T	-0.0212	-0.0271	0.2299	0.0022	0.0194	3.34e-21	0.1627	TRUE	92.8595
Appendicular lean mass	Crohn's disease	rs11260035	19	7898957	A	G	0.015	-0.0177	0.2761	0.0021	0.0182	1.86e-12	0.3309	TRUE	51.0204
Appendicular lean mass	Crohn's disease	rs11260623	1	1812688	T	G	0.0117	-0.0534	0.5085	0.0019	0.0161	4.86e-10	0.000896892	TRUE	37.9197
Appendicular lean mass	Crohn's disease	rs112873218	11	1960119	T	C	0.0216	-0.0739	0.1054	0.0031	0.0275	4.02e-12	0.00727495	TRUE	48.5494
Appendicular lean mass	Crohn's disease	rs113146332	17	42565977	C	G	0.0311	0.0012	0.0381	0.0049	0.0425	2.99e-10	0.978	FALSE	40.2836
Appendicular lean mass	Crohn's disease	rs113232639	18	20720973	A	G	0.0327	0.002	0.493	0.0019	0.0162	4.79e-64	0.903	TRUE	296.202
Appendicular lean mass	Crohn's disease	rs113289555	4	996998	T	G	-0.0206	-0.0204	0.2333	0.0023	0.0211	7.33e-20	0.3334	TRUE	80.2193
Appendicular lean mass	Crohn's disease	rs113671109	3	12620885	C	T	-0.015	-0.0073	0.22	0.0023	0.0193	4.23e-11	0.7047	TRUE	42.5331
Appendicular lean mass	Crohn's disease	rs113827862	14	89849527	C	T	-0.0235	0.0066	0.0608	0.004	0.0337	4.67e-09	0.8451	TRUE	34.5156
Appendicular lean mass	Crohn's disease	rs113898003	6	130345835	C	T	-0.036	0.0074	0.2635	0.0021	0.0188	1.19e-63	0.6939	TRUE	293.878
Appendicular lean mass	Crohn's disease	rs11421589	10	115193949	CT	C	0.0119	-0.0065	0.5556	0.0019	0.0161	5.99e-10	0.6838	TRUE	39.2271
Appendicular lean mass	Crohn's disease	rs115010283	3	172163449	C	G	0.034	0.0048	0.3162	0.002	0.0174	2.35e-63	0.783401	FALSE	289
Appendicular lean mass	Crohn's disease	rs115105539	8	49423531	C	G	0.0231	-0.0605	0.1667	0.0025	0.0212	7.83e-20	0.00426197	FALSE	85.3776
Appendicular lean mass	Crohn's disease	rs11580040	1	155198222	G	A	0.0325	-0.0155	0.08	0.0035	0.0295	6.76e-21	0.5993	TRUE	86.2245
Appendicular lean mass	Crohn's disease	rs11590254	1	92316573	T	A	0.0186	-0.0208	0.3114	0.002	0.0175	4.34e-20	0.2343	FALSE	86.49
Appendicular lean mass	Crohn's disease	rs115912456	5	82815158	G	A	0.0577	-0.0221	0.0412	0.0047	0.0403	3.69e-34	0.583399	TRUE	150.715
Appendicular lean mass	Crohn's disease	rs116008080	16	67254841	A	G	-0.0415	-0.0424	0.0238	0.0063	0.0613	4.06e-11	0.489199	TRUE	43.3925
Appendicular lean mass	Crohn's disease	rs116052377	4	124787756	A	G	0.0225	-0.0332	0.0809	0.0035	0.0291	7.89e-11	0.2548	TRUE	41.3265
Appendicular lean mass	Crohn's disease	rs11605297	11	58296806	A	G	0.0146	-0.0305	0.2328	0.0022	0.0189	8.03e-11	0.1065	TRUE	44.0413
Appendicular lean mass	Crohn's disease	rs116092985	16	2160973	G	A	-0.0401	-0.0294	0.0958	0.0033	0.0304	1.17e-34	0.3332	TRUE	147.659
Appendicular lean mass	Crohn's disease	rs11612462	12	104411368	G	T	0.015	0.0409	0.1698	0.0025	0.0214	2.55e-09	0.0557199	TRUE	36
Appendicular lean mass	Crohn's disease	rs11633371	15	89356832	T	G	0.0216	-0.0108	0.4764	0.0019	0.0164	7.49e-30	0.510199	TRUE	129.241
Appendicular lean mass	Crohn's disease	rs116339650	4	26200972	G	A	-0.0175	-0.0173	0.127	0.0029	0.0242	1.05e-09	0.4742	TRUE	36.415
Appendicular lean mass	Crohn's disease	rs116493405	3	114733556	A	G	0.0287	-0.0119	0.0537	0.0042	0.0343	9.52e-12	0.7284	TRUE	46.6944
Appendicular lean mass	Crohn's disease	rs11684531	2	219835489	G	A	-0.0172	0.0108	0.1328	0.0028	0.0313	4.17e-10	0.729201	TRUE	37.7347
Appendicular lean mass	Crohn's disease	rs1168768	12	66509650	T	C	0.0332	0.0247	0.975	0.006	0.0576	3.61e-08	0.668299	TRUE	30.6178
Appendicular lean mass	Crohn's disease	rs116919274	19	17359808	A	G	0.0271	0.018	0.046	0.0046	0.0394	3.52e-09	0.6481	TRUE	34.7075
Appendicular lean mass	Crohn's disease	rs117203652	19	49857801	A	G	-0.0346	0.0532	0.03	0.0055	0.0522	4.32e-10	0.3083	TRUE	39.5755
Appendicular lean mass	Crohn's disease	rs11720869	3	185619716	A	G	0.0141	-0.0203	0.6686	0.002	0.0172	2.54e-12	0.239	TRUE	49.7025
Appendicular lean mass	Crohn's disease	rs11721522	4	156976051	G	A	0.0106	-0.0006	0.4125	0.0019	0.0164	4.03e-08	0.9695	TRUE	31.1247
Appendicular lean mass	Crohn's disease	rs11727162	4	88606761	T	C	-0.017	-0.0247	0.4987	0.0019	0.016	2.15e-19	0.1235	TRUE	80.0554
Appendicular lean mass	Crohn's disease	rs117335233	10	79914330	G	T	-0.0236	0.0134	0.053	0.0042	0.0408	2.56e-08	0.7418	TRUE	31.5737
Appendicular lean mass	Crohn's disease	rs1177765	5	32829929	C	T	-0.0232	-0.0154	0.4681	0.0019	0.0161	1.32e-34	0.3394	TRUE	149.097
Appendicular lean mass	Crohn's disease	rs11778491	8	120451362	C	G	-0.0247	-0.0248	0.2518	0.0022	0.0185	8.39e-30	0.1808	FALSE	126.052
Appendicular lean mass	Crohn's disease	rs117818446	8	67223589	A	G	0.0423	-0.0776	0.0202	0.0068	0.0597	5.29e-10	0.1939	TRUE	38.6957
Appendicular lean mass	Crohn's disease	rs117972846	17	26947476	G	T	0.0335	0.0533	0.0285	0.0057	0.0517	5.47e-09	0.3025	TRUE	34.5414
Appendicular lean mass	Crohn's disease	rs11867855	17	18262584	T	G	-0.0132	-0.0342	0.2372	0.0022	0.019	2.93e-09	0.0719996	TRUE	36
Appendicular lean mass	Crohn's disease	rs1190540	14	102897009	G	A	0.0125	0.0139	0.6983	0.0021	0.0174	1.62e-09	0.4242	TRUE	35.4308
Appendicular lean mass	Crohn's disease	rs1202186	7	87213258	T	C	-0.012	0.0079	0.6548	0.002	0.0168	1.65e-09	0.6375	TRUE	36
Appendicular lean mass	Crohn's disease	rs12051245	16	783865	C	T	0.0299	0.0177	0.2318	0.0022	0.0195	2.56e-40	0.3641	TRUE	184.713
Appendicular lean mass	Crohn's disease	rs12074850	1	51248316	G	A	0.0393	0.0179	0.0898	0.0033	0.0276	2.72e-33	0.5175	TRUE	141.826
Appendicular lean mass	Crohn's disease	rs12099669	12	46783653	A	G	0.0331	-0.0325	0.6962	0.002	0.0172	1.39e-58	0.0594196	TRUE	273.902
Appendicular lean mass	Crohn's disease	rs12150907	19	4940630	A	G	-0.0219	0.0054	0.1977	0.0024	0.0206	7.22e-20	0.7949	TRUE	83.2656
Appendicular lean mass	Crohn's disease	rs12185775	20	20293769	C	G	-0.0167	-0.0235	0.1172	0.003	0.028	3.66e-08	0.4004	FALSE	30.9878
Appendicular lean mass	Crohn's disease	rs12188208	5	77442791	C	A	-0.0195	0.0123	0.2349	0.0022	0.0189	1.4e-18	0.514	TRUE	78.564
Appendicular lean mass	Crohn's disease	rs12230946	12	53498725	A	G	0.0271	0.0143	0.0911	0.0033	0.0272	1.45e-16	0.5989	TRUE	67.4389
Appendicular lean mass	Crohn's disease	rs12334478	8	141998765	G	C	-0.0161	-0.0002	0.4964	0.0019	0.0161	2.27e-17	0.9919	FALSE	71.8033
Appendicular lean mass	Crohn's disease	rs12340775	9	13226945	A	G	-0.0287	-0.0289	0.0552	0.0043	0.0351	1.73e-11	0.4116	TRUE	44.5479
Appendicular lean mass	Crohn's disease	rs12344515	9	113803627	T	C	-0.0163	-0.0174	0.2402	0.0022	0.0188	2.28e-13	0.3532	TRUE	54.8946
Appendicular lean mass	Crohn's disease	rs12347137	9	119122721	C	A	-0.046	0.005	0.2023	0.0024	0.02	9.8e-85	0.8021	TRUE	367.361
Appendicular lean mass	Crohn's disease	rs12351226	9	98405230	T	C	0.0218	0.0284	0.1712	0.0025	0.0214	9.13e-18	0.1834	TRUE	76.0384
Appendicular lean mass	Crohn's disease	rs12461874	19	17180358	A	C	-0.0181	-0.0021	0.2784	0.0021	0.0178	1.26e-17	0.9039	TRUE	74.288
Appendicular lean mass	Crohn's disease	rs12483401	21	35443829	C	T	-0.0387	0.0947	0.0216	0.0067	0.0543	9.22e-09	0.0812793	TRUE	33.3636
Appendicular lean mass	Crohn's disease	rs12512942	4	177766307	A	G	-0.0162	0.02	0.6376	0.002	0.0166	1.58e-16	0.2301	TRUE	65.61
Appendicular lean mass	Crohn's disease	rs12517711	5	60754661	C	T	-0.0147	-0.0239	0.3917	0.0019	0.0163	2.79e-14	0.1428	TRUE	59.8587
Appendicular lean mass	Crohn's disease	rs12519407	5	137651012	C	A	0.0181	0.0249	0.2567	0.0022	0.018	3.38e-17	0.1664	TRUE	67.688
Appendicular lean mass	Crohn's disease	rs12533452	7	19016871	T	C	0.0237	-0.0048	0.1569	0.0026	0.0218	1.31e-19	0.8239	TRUE	83.0902
Appendicular lean mass	Crohn's disease	rs12536902	7	33213009	A	C	0.0479	0.0134	0.0143	0.0081	0.0635	3.66e-09	0.8332	TRUE	34.9704
Appendicular lean mass	Crohn's disease	rs12541381	8	135649848	A	G	-0.0319	0.0091	0.2575	0.0022	0.0193	2.81e-49	0.6387	TRUE	210.25
Appendicular lean mass	Crohn's disease	rs12563442	1	19786695	C	T	0.0122	0.0291	0.2669	0.0021	0.0181	9.93e-09	0.1076	TRUE	33.7506
Appendicular lean mass	Crohn's disease	rs12616192	2	121568931	A	G	-0.0261	0.0116	0.0676	0.0038	0.0339	6.83e-12	0.7327	TRUE	47.1752
Appendicular lean mass	Crohn's disease	rs12655296	5	15890643	T	C	-0.011	0.0045	0.6251	0.002	0.0165	1.62e-08	0.787501	TRUE	30.25
Appendicular lean mass	Crohn's disease	rs12672217	7	156310948	A	G	0.0139	-0.0248	0.3609	0.002	0.0169	1.33e-12	0.1434	TRUE	48.3025
Appendicular lean mass	Crohn's disease	rs12702693	7	8101039	T	C	0.0173	0.0099	0.4542	0.0019	0.016	6.56e-20	0.536801	TRUE	82.9058
Appendicular lean mass	Crohn's disease	rs12713004	2	23896049	G	A	0.0367	-0.0234	0.7254	0.0021	0.0179	2.4e-68	0.1898	TRUE	305.417
Appendicular lean mass	Crohn's disease	rs12773500	10	81232632	T	C	0.0171	-0.0467	0.1375	0.0028	0.0226	5.05e-10	0.0386598	TRUE	37.2972
Appendicular lean mass	Crohn's disease	rs12831751	12	29520017	C	A	0.0172	0.0075	0.2857	0.0021	0.0175	1.57e-16	0.6687	TRUE	67.0839
Appendicular lean mass	Crohn's disease	rs12882130	14	103878774	G	C	-0.0202	0.0371	0.3836	0.002	0.0172	1.88e-24	0.0307603	FALSE	102.01
Appendicular lean mass	Crohn's disease	rs12907139	15	73521566	A	G	-0.0149	0.0091	0.5245	0.0019	0.016	4.89e-15	0.568801	TRUE	61.4986
Appendicular lean mass	Crohn's disease	rs1290786	3	169097381	T	C	-0.0143	0.0054	0.4307	0.0019	0.0162	7.14e-14	0.7395	TRUE	56.6454
Appendicular lean mass	Crohn's disease	rs12909863	15	75825822	C	G	0.0189	-0.0003	0.2512	0.0022	0.0182	6.05e-18	0.9877	FALSE	73.8037
Appendicular lean mass	Crohn's disease	rs1291114	20	35500850	C	G	0.0173	0.0298	0.8903	0.0031	0.0283	1.95e-08	0.2919	FALSE	31.1436
Appendicular lean mass	Crohn's disease	rs12926103	16	86377383	A	G	0.0272	-0.0768	0.0661	0.0038	0.0336	9.6e-13	0.0220602	TRUE	51.2355
Appendicular lean mass	Crohn's disease	rs12943867	17	79409710	A	G	0.0184	-0.0067	0.3367	0.002	0.0191	7.57e-20	0.724599	TRUE	84.64
Appendicular lean mass	Crohn's disease	rs12962050	18	35179808	A	G	0.0153	-0.0033	0.6445	0.002	0.0166	1.52e-14	0.8429	TRUE	58.5225
Appendicular lean mass	Crohn's disease	rs12997625	2	202970250	T	C	-0.017	-0.0244	0.5266	0.0019	0.016	1.5e-19	0.1279	TRUE	80.0554
Appendicular lean mass	Crohn's disease	rs13037813	20	47755162	C	T	0.0292	-0.0149	0.2391	0.0022	0.0188	1.71e-39	0.4269	TRUE	176.165
Appendicular lean mass	Crohn's disease	rs13103161	4	106216459	A	T	-0.0284	0.014	0.3891	0.0019	0.0164	2.38e-48	0.3957	FALSE	223.424
Appendicular lean mass	Crohn's disease	rs13109280	4	54380513	G	A	0.0131	-0.0433	0.6618	0.002	0.0175	9.15e-11	0.0131601	TRUE	42.9025
Appendicular lean mass	Crohn's disease	rs13123591	4	120105990	G	T	0.0185	-0.0595	0.3375	0.002	0.0172	2.35e-20	0.000526999	TRUE	85.5625
Appendicular lean mass	Crohn's disease	rs13127468	4	8599658	A	C	-0.0123	-0.0384	0.4629	0.0019	0.017	9.86e-11	0.0237498	TRUE	41.9086
Appendicular lean mass	Crohn's disease	rs13170063	5	157895459	A	G	-0.0152	0.0268	0.5921	0.0019	0.0163	4.11e-15	0.0995291	TRUE	64
Appendicular lean mass	Crohn's disease	rs1319012	6	41852616	A	T	-0.052	-0.0083	0.9259	0.0037	0.0331	3.3e-45	0.802	FALSE	197.516
Appendicular lean mass	Crohn's disease	rs13209685	6	7779729	T	G	0.0277	-0.052	0.1594	0.0026	0.022	7.49e-27	0.0179498	TRUE	113.504
Appendicular lean mass	Crohn's disease	rs1324538	6	45080144	A	T	0.0237	-0.0314	0.3836	0.0019	0.017	1.73e-34	0.0636693	FALSE	155.593
Appendicular lean mass	Crohn's disease	rs1325596	1	176794066	A	G	0.0287	0.0062	0.5476	0.0019	0.016	2.77e-52	0.6999	TRUE	228.169
Appendicular lean mass	Crohn's disease	rs1330826	9	85129970	C	G	0.0162	0.0223	0.2268	0.0023	0.0198	1.04e-12	0.2601	FALSE	49.6106
Appendicular lean mass	Crohn's disease	rs13316	14	93407301	A	C	0.0115	0.0304	0.4301	0.0019	0.017	3.66e-09	0.0741396	TRUE	36.6343
Appendicular lean mass	Crohn's disease	rs13391980	2	165504841	A	G	-0.0225	0.0084	0.1198	0.0029	0.0245	7.6e-15	0.7307	TRUE	60.1962
Appendicular lean mass	Crohn's disease	rs1340022	8	131334465	C	T	0.0118	0.0241	0.4868	0.0019	0.0161	4.47e-10	0.1356	TRUE	38.5706
Appendicular lean mass	Crohn's disease	rs1341215	9	111662350	A	G	0.0229	0.0277	0.1374	0.0027	0.0234	6.32e-17	0.2349	TRUE	71.9355
Appendicular lean mass	Crohn's disease	rs13430869	2	218146818	T	G	0.0272	0.0455	0.7427	0.0021	0.018	6.37e-37	0.0115401	TRUE	167.764
Appendicular lean mass	Crohn's disease	rs139163241	7	76709213	G	T	-0.0164	-0.0025	0.1394	0.0027	0.0264	1.79e-09	0.9256	TRUE	36.8944
Appendicular lean mass	Crohn's disease	rs139921635	4	73181637	T	G	0.0385	0.0742	0.0236	0.0062	0.0634	6.16e-10	0.242	TRUE	38.5601
Appendicular lean mass	Crohn's disease	rs1405227	1	98873390	A	G	0.0129	0.0268	0.3167	0.002	0.0173	1.57e-10	0.1221	TRUE	41.6025
Appendicular lean mass	Crohn's disease	rs143076454	16	921179	A	G	-0.0499	0.112	0.0186	0.007	0.0723	1.06e-12	0.1213	TRUE	50.8165
Appendicular lean mass	Crohn's disease	rs144109601	13	50455500	A	C	-0.0278	-0.0362	0.0418	0.0048	0.0401	5.15e-09	0.3667	TRUE	33.5434
Appendicular lean mass	Crohn's disease	rs1443536	4	82174165	G	A	0.0218	0.0379	0.305	0.0021	0.0174	1.91e-26	0.0290302	TRUE	107.764
Appendicular lean mass	Crohn's disease	rs1444628	12	20563643	T	C	0.024	-0.0084	0.6904	0.002	0.0171	6.85e-32	0.625101	TRUE	144
Appendicular lean mass	Crohn's disease	rs144627572	2	20583907	A	G	0.0439	0.0587	0.0329	0.0053	0.0465	1.3e-16	0.2072	TRUE	68.6084
Appendicular lean mass	Crohn's disease	rs147233090	15	44028047	T	C	-0.0446	0.0464	0.0247	0.0061	0.0467	3.95e-13	0.3207	TRUE	53.4577
Appendicular lean mass	Crohn's disease	rs1472852	4	17910236	A	C	-0.0638	0.0537	0.1582	0.0026	0.0215	8.22e-135	0.01275	TRUE	602.136
Appendicular lean mass	Crohn's disease	rs1478575	2	218278555	A	T	0.0312	0.0128	0.6843	0.002	0.0171	5.2e-54	0.4524	FALSE	243.36
Appendicular lean mass	Crohn's disease	rs14976	2	85818886	T	C	0.0144	0.0283	0.3057	0.002	0.0173	1.43e-12	0.1028	TRUE	51.84
Appendicular lean mass	Crohn's disease	rs1514134	1	56116513	C	T	-0.0114	-0.0108	0.3849	0.0019	0.0164	3.57e-09	0.5092	TRUE	36
Appendicular lean mass	Crohn's disease	rs1556659	10	130834698	T	C	0.0163	-0.0186	0.3818	0.002	0.0173	7.19e-17	0.2818	TRUE	66.4225
Appendicular lean mass	Crohn's disease	rs1584011	11	27080527	G	T	0.0159	-0.0021	0.3559	0.002	0.0166	9.78e-16	0.8984	TRUE	63.2025
Appendicular lean mass	Crohn's disease	rs165849	22	19967068	A	G	0.0157	0.0094	0.6975	0.0021	0.0175	4.57e-14	0.5919	TRUE	55.8934
Appendicular lean mass	Crohn's disease	rs16989695	19	4505445	A	G	-0.0139	0.0171	0.5165	0.0019	0.0164	1.93e-13	0.2973	TRUE	53.5208
Appendicular lean mass	Crohn's disease	rs17197114	14	21894526	C	T	0.0177	0.0195	0.1772	0.0025	0.0231	1.54e-12	0.398	TRUE	50.1264
Appendicular lean mass	Crohn's disease	rs17205463	15	62381413	T	C	-0.0263	-0.0174	0.4477	0.0019	0.0162	4.21e-43	0.2838	TRUE	191.604
Appendicular lean mass	Crohn's disease	rs17246129	2	227259964	A	G	0.0254	-0.0294	0.3044	0.002	0.0172	1.27e-35	0.0873695	TRUE	161.29
Appendicular lean mass	Crohn's disease	rs17278379	1	172381284	C	T	0.0226	-0.0022	0.124	0.0029	0.0252	2.4e-15	0.9318	TRUE	60.7325
Appendicular lean mass	Crohn's disease	rs1730028	3	157964669	G	T	0.0131	-0.023	0.4174	0.0019	0.0161	7.39e-12	0.1531	TRUE	47.5374
Appendicular lean mass	Crohn's disease	rs173135	17	68172326	T	C	-0.0341	-0.0065	0.115	0.003	0.0249	3.25e-30	0.7949	TRUE	129.201
Appendicular lean mass	Crohn's disease	rs17400325	2	178565913	C	T	0.0345	-0.0047	0.0415	0.0047	0.0382	2.1e-13	0.9025	TRUE	53.8818
Appendicular lean mass	Crohn's disease	rs17478946	12	24093062	G	A	-0.0192	-0.0035	0.3004	0.0021	0.018	9.98e-21	0.8474	TRUE	83.5918
Appendicular lean mass	Crohn's disease	rs17681189	2	65976175	A	C	-0.0131	0.0007	0.4231	0.0019	0.0161	5.82e-12	0.9676	TRUE	47.5374
Appendicular lean mass	Crohn's disease	rs17718736	3	71555205	A	C	0.0115	-0.0078	0.3226	0.002	0.017	1.39e-08	0.6481	TRUE	33.0625
Appendicular lean mass	Crohn's disease	rs177591	7	28556199	G	C	-0.0191	0.0036	0.1489	0.0027	0.0234	1.51e-12	0.879	FALSE	50.0425
Appendicular lean mass	Crohn's disease	rs17773965	2	217631338	T	C	-0.0163	0.009	0.1412	0.0027	0.0237	1.51e-09	0.7031	TRUE	36.4458
Appendicular lean mass	Crohn's disease	rs17818592	16	86088594	C	T	-0.0129	0.0098	0.4367	0.0019	0.0162	1.23e-11	0.5451	TRUE	46.097
Appendicular lean mass	Crohn's disease	rs1786263	18	13116432	T	G	-0.019	0.0137	0.6055	0.0019	0.0164	1.03e-22	0.4049	TRUE	100
Appendicular lean mass	Crohn's disease	rs1797070	1	218630201	A	G	0.0219	0.0063	0.2684	0.0021	0.018	4.93e-25	0.727699	TRUE	108.755
Appendicular lean mass	Crohn's disease	rs1823217	3	134380959	G	A	-0.0181	-0.0085	0.6449	0.002	0.0169	4.06e-20	0.6144	TRUE	81.9025
Appendicular lean mass	Crohn's disease	rs182798714	3	128965019	T	A	0.0376	-0.0101	0.0274	0.0062	0.0598	1.45e-09	0.8656	FALSE	36.7784
Appendicular lean mass	Crohn's disease	rs1880318	7	46028167	A	G	0.0147	0.0083	0.2039	0.0024	0.0202	6.86e-10	0.681601	TRUE	37.5156
Appendicular lean mass	Crohn's disease	rs188617336	6	20627891	T	C	0.0138	0.05	0.2983	0.0021	0.0169	6.66e-11	0.00303599	TRUE	43.1837
Appendicular lean mass	Crohn's disease	rs1899040	2	223901896	T	C	0.0152	0.0153	0.7962	0.0023	0.0196	9.04e-11	0.4364	TRUE	43.6749
Appendicular lean mass	Crohn's disease	rs190823861	4	73505911	A	G	-0.0345	-0.0679	0.0466	0.0045	0.0411	2.09e-14	0.0982607	TRUE	58.7778
Appendicular lean mass	Crohn's disease	rs1933081	6	151651505	A	T	0.0267	-0.0158	0.0834	0.0034	0.0283	5.33e-15	0.5752	FALSE	61.6687
Appendicular lean mass	Crohn's disease	rs199647708	2	125358122	A	G	0.0114	-0.0095	0.3969	0.0019	0.0164	3.43e-09	0.5618	TRUE	36
Appendicular lean mass	Crohn's disease	rs200439	1	6716083	C	A	-0.0128	0.0012	0.2207	0.0023	0.0194	1.51e-08	0.9489	TRUE	30.9716
Appendicular lean mass	Crohn's disease	rs2005172	17	62006497	C	A	0.048	0.021	0.6397	0.002	0.0169	2.35e-128	0.2127	TRUE	576
Appendicular lean mass	Crohn's disease	rs200739311	3	85650790	C	T	-0.0128	0.0378	0.6188	0.002	0.0167	1.55e-10	0.0234099	TRUE	40.96
Appendicular lean mass	Crohn's disease	rs201570119	2	112264989	C	T	0.0194	0.0239	0.2098	0.0023	0.0226	5.48e-17	0.2914	TRUE	71.1456
Appendicular lean mass	Crohn's disease	rs2019203	17	36908672	A	C	0.0189	-0.0049	0.4909	0.0019	0.016	1.84e-23	0.759299	TRUE	98.9501
Appendicular lean mass	Crohn's disease	rs2025609	1	67422990	G	C	0.0186	-0.039	0.8511	0.0026	0.0227	2e-12	0.0855401	FALSE	51.1775
Appendicular lean mass	Crohn's disease	rs2025808	1	184161757	A	C	0.0122	-0.0166	0.2541	0.0022	0.0188	1.72e-08	0.3758	TRUE	30.7521
Appendicular lean mass	Crohn's disease	rs2035901	4	145521867	G	A	0.024	-0.026	0.4679	0.0019	0.0161	9.43e-37	0.1074	TRUE	159.557
Appendicular lean mass	Crohn's disease	rs2070598	14	75360906	A	G	0.0204	-0.0215	0.4559	0.0019	0.016	6.36e-27	0.1794	TRUE	115.28
Appendicular lean mass	Crohn's disease	rs2071450	12	54428532	T	C	-0.0174	0.0319	0.3675	0.002	0.0168	8.85e-19	0.0567806	TRUE	75.69
Appendicular lean mass	Crohn's disease	rs2089111	12	91180019	G	C	-0.0172	-0.0029	0.267	0.0022	0.0186	1.73e-15	0.878	FALSE	61.124
Appendicular lean mass	Crohn's disease	rs2101017	12	122306857	T	C	-0.0223	0.0224	0.8695	0.0028	0.0238	1.44e-15	0.346	TRUE	63.4298
Appendicular lean mass	Crohn's disease	rs2105333	6	158755437	G	T	-0.019	0.0172	0.6648	0.002	0.0169	1.7e-21	0.3092	TRUE	90.25
Appendicular lean mass	Crohn's disease	rs2112617	17	46977125	A	G	-0.0167	-0.0245	0.5294	0.0019	0.0159	1.07e-18	0.1237	TRUE	77.2548
Appendicular lean mass	Crohn's disease	rs212526	1	21584941	C	T	0.0214	0.0271	0.6007	0.0019	0.0163	3.84e-29	0.0974294	TRUE	126.859
Appendicular lean mass	Crohn's disease	rs2138374	2	190014317	C	T	-0.0149	-0.0493	0.696	0.002	0.0172	2.79e-13	0.00409496	TRUE	55.5025
Appendicular lean mass	Crohn's disease	rs2140619	7	114007270	G	A	0.0113	-0.0012	0.4128	0.0019	0.0162	5.18e-09	0.939	TRUE	35.3712
Appendicular lean mass	Crohn's disease	rs2142331	8	116636719	T	C	-0.0165	0.0232	0.6023	0.0019	0.0164	1.38e-17	0.157	TRUE	75.4155
Appendicular lean mass	Crohn's disease	rs2174008	15	38510456	C	G	-0.0192	-0.0048	0.4975	0.0019	0.0164	5.89e-24	0.772101	FALSE	102.116
Appendicular lean mass	Crohn's disease	rs2181834	10	102661251	T	G	0.0254	0.0148	0.5503	0.0019	0.016	7.69e-41	0.356	TRUE	178.715
Appendicular lean mass	Crohn's disease	rs2188805	7	93078400	C	A	0.0114	-0.0124	0.3359	0.002	0.0175	2e-08	0.4772	TRUE	32.49
Appendicular lean mass	Crohn's disease	rs2194411	3	185548663	A	G	0.0443	-0.0422	0.1283	0.0029	0.0253	2.43e-54	0.0955895	TRUE	233.352
Appendicular lean mass	Crohn's disease	rs2209098	1	172167226	C	T	0.024	-0.0124	0.3108	0.002	0.0171	1.73e-32	0.4698	TRUE	144
Appendicular lean mass	Crohn's disease	rs2212926	21	38066883	A	C	-0.022	-0.0336	0.2106	0.0023	0.0222	7.75e-21	0.1312	TRUE	91.4934
Appendicular lean mass	Crohn's disease	rs2229840	12	124826462	T	C	0.0341	-0.0166	0.1597	0.0026	0.0223	3.02e-40	0.4579	TRUE	172.013
Appendicular lean mass	Crohn's disease	rs2230033	21	39671476	A	G	-0.0265	0.036	0.5644	0.0019	0.016	3.49e-43	0.0242901	TRUE	194.529
Appendicular lean mass	Crohn's disease	rs2236096	20	3266319	C	T	0.018	0.0128	0.2327	0.0023	0.019	1.29e-15	0.5021	TRUE	61.2476
Appendicular lean mass	Crohn's disease	rs2236406	9	98237796	C	T	0.0394	-0.003	0.3493	0.002	0.0169	1.26e-87	0.8574	TRUE	388.09
Appendicular lean mass	Crohn's disease	rs2237485	7	50754679	A	G	0.0191	0.0316	0.2234	0.0023	0.019	3.73e-17	0.097051	TRUE	68.9622
Appendicular lean mass	Crohn's disease	rs2240735	16	4027605	T	C	0.0189	-0.061	0.748	0.0022	0.0186	3.99e-18	0.00102499	TRUE	73.8037
Appendicular lean mass	Crohn's disease	rs2268718	6	52415023	T	C	0.0141	0.0088	0.2704	0.0021	0.0181	3.24e-11	0.6268	TRUE	45.0816
Appendicular lean mass	Crohn's disease	rs2274351	10	104264107	T	C	0.017	0.0291	0.5433	0.0019	0.0159	3.07e-19	0.0682197	TRUE	80.0554
Appendicular lean mass	Crohn's disease	rs2283200	11	2729340	T	C	-0.0281	-0.001	0.0559	0.0042	0.0354	1.48e-11	0.9781	TRUE	44.7625
Appendicular lean mass	Crohn's disease	rs2287821	19	33935102	T	C	-0.0153	0.0309	0.5091	0.0019	0.0159	6.95e-16	0.0528896	TRUE	64.8449
Appendicular lean mass	Crohn's disease	rs2289629	17	27959903	A	G	-0.0148	-0.0157	0.3451	0.002	0.0169	8.02e-14	0.3532	TRUE	54.76
Appendicular lean mass	Crohn's disease	rs2296316	14	65520246	C	T	-0.0192	0.0255	0.4643	0.0019	0.0161	1.59e-23	0.1127	TRUE	102.116
Appendicular lean mass	Crohn's disease	rs2303423	4	38120029	C	T	0.0168	0.0103	0.1095	0.003	0.0251	2.64e-08	0.6804	TRUE	31.36
Appendicular lean mass	Crohn's disease	rs2305141	2	233684402	G	A	0.0183	-0.022	0.5961	0.0019	0.0163	1.07e-21	0.1765	TRUE	92.7673
Appendicular lean mass	Crohn's disease	rs2324154	4	24027226	A	C	0.015	0.0136	0.5096	0.0019	0.0159	1.92e-15	0.39	TRUE	62.3269
Appendicular lean mass	Crohn's disease	rs234640	1	184867830	T	C	-0.0131	-0.0091	0.5142	0.0019	0.016	3.87e-12	0.5718	TRUE	47.5374
Appendicular lean mass	Crohn's disease	rs2347603	2	47297426	A	T	-0.0181	0.0163	0.7418	0.0022	0.0182	5.65e-17	0.3692	FALSE	67.688
Appendicular lean mass	Crohn's disease	rs2362487	10	126208402	G	C	0.0154	-0.0074	0.2473	0.0022	0.0189	3.57e-12	0.6971	FALSE	49
Appendicular lean mass	Crohn's disease	rs2390669	2	169091942	C	A	0.0174	-0.0074	0.1289	0.0028	0.0239	7e-10	0.755699	TRUE	38.6173
Appendicular lean mass	Crohn's disease	rs244711	5	176509193	T	C	0.0279	0.0297	0.686	0.0022	0.0196	1.54e-37	0.1293	TRUE	160.829
Appendicular lean mass	Crohn's disease	rs2454390	12	103255613	C	T	-0.0176	-0.0386	0.8459	0.0026	0.022	1.74e-11	0.0786593	TRUE	45.8225
Appendicular lean mass	Crohn's disease	rs246177	16	14380768	T	C	0.0214	0.0274	0.3681	0.002	0.0167	2.04e-27	0.1017	TRUE	114.49
Appendicular lean mass	Crohn's disease	rs2490302	10	37702435	A	T	0.0221	-0.021	0.9137	0.0034	0.0279	6.24e-11	0.4532	FALSE	42.25
Appendicular lean mass	Crohn's disease	rs2521349	17	67503501	A	G	0.0155	-0.0268	0.3847	0.0019	0.0164	2.01e-15	0.1032	TRUE	66.5512
Appendicular lean mass	Crohn's disease	rs2529090	7	24662280	G	C	0.0136	0.0024	0.181	0.0025	0.0213	3.39e-08	0.9111	FALSE	29.5936
Appendicular lean mass	Crohn's disease	rs2545339	5	149911219	G	A	0.0115	-0.0133	0.6288	0.002	0.0165	3.48e-09	0.4205	TRUE	33.0625
Appendicular lean mass	Crohn's disease	rs2569888	6	1625803	A	G	0.0133	0.0016	0.2449	0.0022	0.0198	2.29e-09	0.9361	TRUE	36.5475
Appendicular lean mass	Crohn's disease	rs2578565	5	5460569	T	C	-0.0141	0.0137	0.6575	0.002	0.0168	1.37e-12	0.4148	TRUE	49.7025
Appendicular lean mass	Crohn's disease	rs258794	5	142542013	T	G	0.0147	0.0276	0.2764	0.0021	0.0177	6.23e-12	0.1193	TRUE	49
Appendicular lean mass	Crohn's disease	rs2592208	17	67408873	A	C	-0.0124	-0.0098	0.513	0.0019	0.016	5.52e-11	0.5428	TRUE	42.5928
Appendicular lean mass	Crohn's disease	rs2607234	19	35563834	G	A	-0.0302	0.0189	0.9476	0.0043	0.0373	2e-12	0.6128	TRUE	49.3261
Appendicular lean mass	Crohn's disease	rs261223	5	95903388	C	A	0.0175	0.0044	0.3702	0.0019	0.017	2.3e-19	0.7959	TRUE	84.8338
Appendicular lean mass	Crohn's disease	rs2648725	10	93015079	A	T	0.0165	-0.0265	0.2134	0.0023	0.0204	8.2e-13	0.1925	FALSE	51.465
Appendicular lean mass	Crohn's disease	rs2663126	15	99563857	A	G	-0.0139	0.0001	0.6905	0.0021	0.0176	1.36e-11	0.9971	TRUE	43.8118
Appendicular lean mass	Crohn's disease	rs2676298	17	62726707	T	C	-0.0269	0.0041	0.853	0.0027	0.024	2.39e-23	0.8653	TRUE	99.2606
Appendicular lean mass	Crohn's disease	rs2717008	2	58149158	C	T	-0.0127	0.0354	0.3835	0.0019	0.0164	4.99e-11	0.0304299	TRUE	44.6787
Appendicular lean mass	Crohn's disease	rs2748501	6	146312258	A	G	-0.0195	-0.0155	0.4395	0.0019	0.0161	1.31e-24	0.3352	TRUE	105.332
Appendicular lean mass	Crohn's disease	rs2754255	6	88393572	G	A	-0.0153	0.0676	0.2245	0.0023	0.0195	1.05e-11	0.000526405	TRUE	44.2514
Appendicular lean mass	Crohn's disease	rs2763263	6	168814392	A	T	-0.017	0.0282	0.2445	0.0022	0.0186	1.37e-14	0.13	FALSE	59.7107
Appendicular lean mass	Crohn's disease	rs2764264	6	108934461	T	C	0.0203	-0.0097	0.6954	0.0021	0.0174	5.07e-23	0.5761	TRUE	93.4444
Appendicular lean mass	Crohn's disease	rs2788213	6	703249	A	G	0.0123	0.0158	0.7104	0.0021	0.0175	3.8e-09	0.366	TRUE	34.3061
Appendicular lean mass	Crohn's disease	rs2789365	1	235515534	T	C	-0.0145	-0.0073	0.4807	0.0019	0.0161	1.14e-14	0.6482	TRUE	58.241
Appendicular lean mass	Crohn's disease	rs2791654	1	11130116	A	G	-0.0239	0.0468	0.7062	0.0022	0.0183	1.21e-28	0.0106299	TRUE	118.019
Appendicular lean mass	Crohn's disease	rs2807339	1	22578063	C	T	0.0162	-0.0119	0.7586	0.0022	0.0184	1.24e-13	0.5181	TRUE	54.2231
Appendicular lean mass	Crohn's disease	rs2812208	13	50707087	C	G	0.1156	0.0106	0.021	0.0066	0.0541	5.51e-68	0.8443	FALSE	306.781
Appendicular lean mass	Crohn's disease	rs28379706	22	50728062	C	T	0.0114	0.025	0.3931	0.002	0.0178	4.49e-09	0.1604	TRUE	32.49
Appendicular lean mass	Crohn's disease	rs28485212	17	63550026	T	C	-0.0188	0.0255	0.1494	0.0027	0.0244	1.24e-12	0.2971	TRUE	48.4829
Appendicular lean mass	Crohn's disease	rs28529055	14	92428633	T	G	-0.0147	-0.0274	0.4368	0.0019	0.0162	1.88e-14	0.0898794	TRUE	59.8587
Appendicular lean mass	Crohn's disease	rs28529426	7	4678264	T	C	-0.0168	0.0381	0.1711	0.0026	0.023	5.82e-11	0.097609	TRUE	41.7515
Appendicular lean mass	Crohn's disease	rs28592876	12	123866429	A	G	0.03	0.0471	0.2051	0.0023	0.0199	9.09e-38	0.0181401	TRUE	170.132
Appendicular lean mass	Crohn's disease	rs28678024	14	25937161	G	A	-0.0119	0.0315	0.2854	0.0021	0.0179	1.9e-08	0.0787898	TRUE	32.1111
Appendicular lean mass	Crohn's disease	rs2871865	15	99194896	G	C	-0.0493	0.0906	0.1159	0.003	0.0254	3.4e-62	0.000366404	FALSE	270.054
Appendicular lean mass	Crohn's disease	rs28736838	1	120148713	T	C	-0.0117	-0.0271	0.3017	0.002	0.0182	1.07e-08	0.1354	TRUE	34.2225
Appendicular lean mass	Crohn's disease	rs2885697	1	41544279	T	G	-0.0323	-0.0065	0.665	0.002	0.0169	9.21e-60	0.7008	TRUE	260.822
Appendicular lean mass	Crohn's disease	rs291979	10	121129797	A	G	0.0242	-0.0331	0.2289	0.0023	0.019	6.76e-27	0.0815305	TRUE	110.707
Appendicular lean mass	Crohn's disease	rs2925155	8	75886297	T	C	-0.015	-0.0052	0.2612	0.0022	0.0182	5.47e-12	0.774599	TRUE	46.4876
Appendicular lean mass	Crohn's disease	rs293517	6	83662455	C	T	-0.013	-0.0086	0.7011	0.0021	0.0175	2.8e-10	0.6233	TRUE	38.322
Appendicular lean mass	Crohn's disease	rs2978362	18	32959397	T	C	0.0106	-0.006	0.5326	0.0019	0.016	2.85e-08	0.7092	TRUE	31.1247
Appendicular lean mass	Crohn's disease	rs301807	1	8484823	G	A	-0.0144	0.0332	0.5815	0.0019	0.0162	2.53e-14	0.0399696	TRUE	57.4404
Appendicular lean mass	Crohn's disease	rs3033487	1	227731073	TCC	T	0.0153	-0.0235	0.8119	0.0024	0.0205	1.93e-10	0.2517	TRUE	40.6406
Appendicular lean mass	Crohn's disease	rs3103223	4	42402721	C	T	0.0126	0.0051	0.7397	0.0022	0.0184	6.02e-09	0.7824	TRUE	32.8017
Appendicular lean mass	Crohn's disease	rs310796	12	77453226	T	G	0.0142	0.0134	0.6811	0.002	0.0174	2.53e-12	0.4413	TRUE	50.41
Appendicular lean mass	Crohn's disease	rs3116194	2	233061266	A	T	-0.0295	0.0243	0.0978	0.0032	0.0271	8.29e-21	0.3686	FALSE	84.9854
Appendicular lean mass	Crohn's disease	rs31196	5	158300798	A	C	-0.0107	0.012	0.5724	0.0019	0.0161	2.07e-08	0.4545	TRUE	31.7147
Appendicular lean mass	Crohn's disease	rs3205136	9	136126631	A	C	-0.0184	0.0822	0.0952	0.0033	0.0264	1.85e-08	0.001837	TRUE	31.0891
Appendicular lean mass	Crohn's disease	rs331917	5	98158524	G	A	-0.0127	-0.0196	0.5803	0.0019	0.0164	3.54e-11	0.2319	TRUE	44.6787
Appendicular lean mass	Crohn's disease	rs332116	10	28926099	T	C	-0.0206	-0.0247	0.2804	0.0021	0.018	2.89e-22	0.1715	TRUE	96.2268
Appendicular lean mass	Crohn's disease	rs336630	3	18607538	T	C	-0.0106	0.0191	0.43	0.0019	0.0168	2.9e-08	0.2554	TRUE	31.1247
Appendicular lean mass	Crohn's disease	rs33973388	18	46611842	T	G	0.0249	-0.0077	0.4353	0.0019	0.0161	1.45e-38	0.6338	TRUE	171.748
Appendicular lean mass	Crohn's disease	rs33986149	5	88270485	CA	C	-0.0154	0.0065	0.3883	0.0019	0.0164	2.23e-15	0.6924	TRUE	65.6953
Appendicular lean mass	Crohn's disease	rs34287	5	67585143	A	G	0.0187	-0.0055	0.341	0.002	0.0172	1.17e-20	0.7473	TRUE	87.4225
Appendicular lean mass	Crohn's disease	rs34312629	3	24079795	G	C	-0.017	0.0111	0.2613	0.0021	0.0182	2.12e-15	0.542199	FALSE	65.5329
Appendicular lean mass	Crohn's disease	rs34338597	12	106301580	G	A	-0.0112	0.0261	0.3832	0.0019	0.0164	7.88e-09	0.1109	TRUE	34.7479
Appendicular lean mass	Crohn's disease	rs34345560	11	69081998	A	G	0.0219	-0.0369	0.1952	0.0024	0.0215	7.1e-20	0.0858401	TRUE	83.2656
Appendicular lean mass	Crohn's disease	rs34390533	3	184030838	A	C	-0.0257	-0.0156	0.248	0.0022	0.0192	6.69e-32	0.417	TRUE	136.465
Appendicular lean mass	Crohn's disease	rs34522021	9	23350420	T	C	0.0126	0.0246	0.4547	0.0019	0.0162	3.38e-11	0.1273	TRUE	43.9778
Appendicular lean mass	Crohn's disease	rs34776209	7	23513093	T	C	-0.0317	-0.0486	0.2475	0.0022	0.0185	1.78e-47	0.00864809	TRUE	207.622
Appendicular lean mass	Crohn's disease	rs34879158	20	32300634	C	A	-0.0363	-0.0314	0.263	0.0022	0.0185	1.55e-63	0.08952	TRUE	272.25
Appendicular lean mass	Crohn's disease	rs35073631	18	22696964	C	T	0.0112	-0.0211	0.4331	0.0019	0.0168	5.92e-09	0.2112	TRUE	34.7479
Appendicular lean mass	Crohn's disease	rs35086476	8	97607566	GA	G	0.0109	0.0159	0.4971	0.0019	0.0164	8.43e-09	0.3304	TRUE	32.9114
Appendicular lean mass	Crohn's disease	rs35166681	6	85369727	TA	T	0.0214	0.0284	0.159	0.0026	0.0216	1.55e-16	0.1899	TRUE	67.7456
Appendicular lean mass	Crohn's disease	rs35223841	2	144053000	GAA	G	0.0106	-0.0387	0.3891	0.0019	0.0171	4.25e-08	0.0233201	TRUE	31.1247
Appendicular lean mass	Crohn's disease	rs35268848	16	67927240	A	C	0.0737	0.1189	0.0119	0.0101	0.0602	2.83e-13	0.0482503	TRUE	53.2466
Appendicular lean mass	Crohn's disease	rs35288270	10	4961278	C	T	-0.0328	0.0188	0.1344	0.0028	0.0234	3.43e-32	0.4232	TRUE	137.224
Appendicular lean mass	Crohn's disease	rs35631698	21	16549469	GC	G	0.0145	0.0299	0.3746	0.002	0.0167	2.59e-13	0.0722404	TRUE	52.5625
Appendicular lean mass	Crohn's disease	rs35732917	7	73013269	C	T	0.0204	-0.0511	0.2843	0.0021	0.0179	2.08e-22	0.00433601	TRUE	94.3673
Appendicular lean mass	Crohn's disease	rs35756741	12	12868701	T	C	-0.0378	-0.01	0.0924	0.0033	0.0275	5.8e-31	0.715501	TRUE	131.207
Appendicular lean mass	Crohn's disease	rs35811052	16	15128416	G	A	-0.0148	0.0485	0.2559	0.0022	0.0189	8.84e-12	0.01017	TRUE	45.2562
Appendicular lean mass	Crohn's disease	rs35816944	16	1828030	A	G	-0.1088	-0.0292	0.0066	0.0117	0.0961	1.27e-20	0.7613	TRUE	86.4741
Appendicular lean mass	Crohn's disease	rs35963161	20	49210635	A	G	-0.0157	-0.0199	0.4757	0.0019	0.0172	7.46e-16	0.2475	TRUE	68.2798
Appendicular lean mass	Crohn's disease	rs36000545	17	79093822	G	A	-0.022	-0.0094	0.3957	0.002	0.0176	2.56e-29	0.5927	TRUE	121
Appendicular lean mass	Crohn's disease	rs36048468	5	122879901	T	C	0.0254	-0.0092	0.2088	0.0023	0.0195	9.34e-28	0.6362	TRUE	121.958
Appendicular lean mass	Crohn's disease	rs36052389	4	39357183	AT	A	0.0132	0.0097	0.4554	0.0019	0.0162	5.27e-12	0.5509	TRUE	48.2659
Appendicular lean mass	Crohn's disease	rs36226649	14	24835500	C	T	0.0485	-0.0631	0.0667	0.0038	0.034	3.05e-37	0.0634702	TRUE	162.898
Appendicular lean mass	Crohn's disease	rs3764002	12	108618630	T	C	0.028	-0.0411	0.2617	0.0021	0.0184	4.47e-39	0.0255399	TRUE	177.778
Appendicular lean mass	Crohn's disease	rs3768495	1	109935325	T	C	-0.0178	-0.0162	0.7173	0.0021	0.0179	1.07e-17	0.3655	TRUE	71.8458
Appendicular lean mass	Crohn's disease	rs3769598	2	32679732	G	A	0.0171	-0.0222	0.1438	0.0027	0.0226	1.32e-10	0.3263	TRUE	40.1111
Appendicular lean mass	Crohn's disease	rs377599	1	2164699	T	C	0.0217	0.0174	0.383	0.0019	0.0166	3.5e-29	0.2939	TRUE	130.44
Appendicular lean mass	Crohn's disease	rs3778858	7	129963356	T	G	0.0108	0.0003	0.3698	0.002	0.017	4.26e-08	0.9882	TRUE	29.16
Appendicular lean mass	Crohn's disease	rs3782232	12	57116249	A	G	-0.0339	0.0011	0.0712	0.0037	0.0331	2.41e-20	0.9734	TRUE	83.9452
Appendicular lean mass	Crohn's disease	rs3782811	12	3339955	A	C	-0.0165	0.0127	0.2507	0.0022	0.019	3.96e-14	0.5038	TRUE	56.25
Appendicular lean mass	Crohn's disease	rs3792819	5	172576296	G	A	0.021	-0.0403	0.0854	0.0034	0.0273	4.42e-10	0.1403	TRUE	38.1488
Appendicular lean mass	Crohn's disease	rs3818416	13	78474468	C	A	0.0279	-0.01	0.7645	0.0022	0.0188	2.01e-35	0.5948	TRUE	160.829
Appendicular lean mass	Crohn's disease	rs3822742	5	139065988	A	C	0.0162	-0.0063	0.3706	0.002	0.0169	1.03e-16	0.709499	TRUE	65.61
Appendicular lean mass	Crohn's disease	rs3828729	6	155554707	G	A	-0.016	0.0085	0.3094	0.002	0.0173	4.67e-15	0.6229	TRUE	64
Appendicular lean mass	Crohn's disease	rs3901421	9	96204538	C	G	0.0215	-0.0018	0.4871	0.0019	0.0159	7.55e-30	0.911	FALSE	128.047
Appendicular lean mass	Crohn's disease	rs395980	4	177430072	G	T	-0.0184	-0.0082	0.2635	0.0021	0.0183	1.02e-17	0.653	TRUE	76.771
Appendicular lean mass	Crohn's disease	rs40270	5	55804552	C	A	0.0151	0.0032	0.7724	0.0022	0.0192	1.9e-11	0.8676	TRUE	47.1095
Appendicular lean mass	Crohn's disease	rs4073154	3	129035485	G	A	0.0274	0.0152	0.7784	0.0023	0.0202	1.92e-33	0.4498	TRUE	141.921
Appendicular lean mass	Crohn's disease	rs4076108	3	13736088	T	A	0.0174	-0.0127	0.2449	0.0022	0.0188	2.3e-15	0.5004	FALSE	62.5537
Appendicular lean mass	Crohn's disease	rs4077103	8	49557732	A	C	-0.0143	0.0253	0.8426	0.0026	0.0217	4.18e-08	0.2435	TRUE	30.25
Appendicular lean mass	Crohn's disease	rs4121583	18	125075	T	C	0.0118	-0.0044	0.6192	0.002	0.0178	4.62e-09	0.8062	TRUE	34.81
Appendicular lean mass	Crohn's disease	rs41271299	6	19839415	T	C	0.0616	-0.0718	0.0513	0.0043	0.0422	3.19e-47	0.0885809	TRUE	205.222
Appendicular lean mass	Crohn's disease	rs41311445	22	42070374	C	A	-0.0328	-0.0265	0.0958	0.0032	0.029	4.73e-24	0.3614	TRUE	105.062
Appendicular lean mass	Crohn's disease	rs42039	7	92244422	T	C	0.0481	-0.029	0.2444	0.0022	0.0188	3.53e-106	0.1232	TRUE	478.019
Appendicular lean mass	Crohn's disease	rs4244809	11	2164333	A	G	-0.0262	0.0216	0.2082	0.0023	0.02	5.55e-29	0.2802	TRUE	129.762
Appendicular lean mass	Crohn's disease	rs4252548	19	55879672	T	C	-0.0753	-0.0061	0.0218	0.0065	0.0647	2.96e-31	0.9243	TRUE	134.203
Appendicular lean mass	Crohn's disease	rs4274112	1	26746199	G	A	-0.0217	0.0464	0.3733	0.002	0.0169	2.47e-28	0.00596005	TRUE	117.722
Appendicular lean mass	Crohn's disease	rs4282339	5	168256240	A	G	-0.0311	0.013	0.2075	0.0023	0.0196	6.16e-41	0.5076	TRUE	182.837
Appendicular lean mass	Crohn's disease	rs4287835	20	31457337	C	T	0.0147	-0.0064	0.534	0.0019	0.016	9.94e-15	0.690799	TRUE	59.8587
Appendicular lean mass	Crohn's disease	rs4360494	1	38455891	C	G	-0.0198	0.0047	0.5541	0.0019	0.0169	7.88e-26	0.7822	FALSE	108.598
Appendicular lean mass	Crohn's disease	rs4383083	15	63080442	A	G	0.0111	-0.0049	0.6466	0.002	0.0172	2.91e-08	0.776	TRUE	30.8025
Appendicular lean mass	Crohn's disease	rs4504126	3	33600582	C	A	0.046	-0.0005	0.0275	0.0058	0.0494	1.62e-15	0.992	TRUE	62.9013
Appendicular lean mass	Crohn's disease	rs45474992	19	47724564	T	C	-0.0617	-0.0654	0.0362	0.0051	0.0519	2.17e-33	0.2076	TRUE	146.363
Appendicular lean mass	Crohn's disease	rs45528934	14	23793305	T	C	0.0262	-0.0047	0.1623	0.0026	0.0236	1.97e-24	0.8418	TRUE	101.544
Appendicular lean mass	Crohn's disease	rs4602848	8	92186933	G	A	0.016	0.0226	0.6812	0.002	0.0171	3.14e-15	0.1855	TRUE	64
Appendicular lean mass	Crohn's disease	rs4622329	12	102321935	A	G	0.0149	0.0087	0.3496	0.002	0.0171	8.62e-14	0.6111	TRUE	55.5025
Appendicular lean mass	Crohn's disease	rs4644481	1	155130900	T	C	-0.0112	0.0501	0.4328	0.0019	0.0164	3.54e-09	0.00231302	TRUE	34.7479
Appendicular lean mass	Crohn's disease	rs4655345	1	214608704	G	A	-0.0246	-0.0421	0.3974	0.0019	0.0164	5.81e-38	0.01017	TRUE	167.634
Appendicular lean mass	Crohn's disease	rs4682483	3	112993982	A	G	-0.0165	-0.0059	0.1534	0.0026	0.0221	2.65e-10	0.7895	TRUE	40.2737
Appendicular lean mass	Crohn's disease	rs4683435	3	142624732	G	A	0.0144	-0.0095	0.7723	0.0022	0.0191	1.6e-10	0.6182	TRUE	42.843
Appendicular lean mass	Crohn's disease	rs4735761	8	78097161	C	A	0.0331	0.0076	0.2857	0.0021	0.0177	3.66e-56	0.668399	TRUE	248.438
Appendicular lean mass	Crohn's disease	rs4748008	10	12935125	C	T	-0.0125	0.0034	0.4346	0.0019	0.0162	8.95e-11	0.835	TRUE	43.2825
Appendicular lean mass	Crohn's disease	rs4752689	10	124131176	A	G	0.0205	-0.0228	0.5839	0.0019	0.0162	1.36e-26	0.1597	TRUE	116.413
Appendicular lean mass	Crohn's disease	rs4752829	11	47396654	A	G	0.0262	-0.0125	0.2861	0.0021	0.0179	5.9e-36	0.4826	TRUE	155.655
Appendicular lean mass	Crohn's disease	rs4788218	16	30055750	C	T	0.0275	-0.0068	0.401	0.0019	0.0165	5.52e-46	0.6815	TRUE	209.488
Appendicular lean mass	Crohn's disease	rs4807472	19	3448842	C	T	-0.0158	0.0158	0.6764	0.002	0.0177	8.18e-15	0.3731	TRUE	62.41
Appendicular lean mass	Crohn's disease	rs4815952	20	6934897	C	T	-0.0161	0.0343	0.5221	0.0019	0.0162	1.24e-16	0.0340997	TRUE	71.8033
Appendicular lean mass	Crohn's disease	rs4818280	21	18114472	T	C	-0.0124	-0.0129	0.6269	0.002	0.0166	2.84e-10	0.438	TRUE	38.44
Appendicular lean mass	Crohn's disease	rs4847378	1	93324634	T	G	0.0136	0.0251	0.6121	0.0019	0.0166	1.64e-12	0.1297	TRUE	51.2355
Appendicular lean mass	Crohn's disease	rs4852257	2	71678520	G	T	-0.0231	-0.0033	0.5763	0.0019	0.0164	6.21e-34	0.8398	TRUE	147.814
Appendicular lean mass	Crohn's disease	rs4865956	5	54882505	A	T	-0.0258	0.0174	0.6965	0.0021	0.0173	3.85e-36	0.316	FALSE	150.939
Appendicular lean mass	Crohn's disease	rs4870941	8	126498828	C	G	-0.0297	0.0578	0.238	0.0023	0.019	1.09e-39	0.00240602	FALSE	166.747
Appendicular lean mass	Crohn's disease	rs488621	2	169707552	G	A	0.0191	-0.0041	0.4688	0.0019	0.016	2.86e-24	0.7983	TRUE	101.055
Appendicular lean mass	Crohn's disease	rs4900578	14	103943140	T	A	-0.0177	0.0348	0.3688	0.002	0.0166	1.76e-19	0.0363103	FALSE	78.3225
Appendicular lean mass	Crohn's disease	rs4932439	15	89401109	G	A	-0.0151	-0.0192	0.8254	0.0025	0.021	1.43e-09	0.3614	TRUE	36.4816
Appendicular lean mass	Crohn's disease	rs4938359	11	117093560	G	A	-0.0156	0.0223	0.2024	0.0024	0.0198	3.24e-11	0.259	TRUE	42.25
Appendicular lean mass	Crohn's disease	rs4940874	18	57105638	G	A	0.0148	-0.0212	0.8119	0.0024	0.0204	1.24e-09	0.298	TRUE	38.0278
Appendicular lean mass	Crohn's disease	rs4965298	15	100802766	T	C	-0.0119	0.0119	0.7127	0.0021	0.0178	1.81e-08	0.503	TRUE	32.1111
Appendicular lean mass	Crohn's disease	rs496783	10	116137961	G	A	-0.0124	0.0237	0.4648	0.0019	0.0161	8.13e-11	0.1414	TRUE	42.5928
Appendicular lean mass	Crohn's disease	rs4976262	5	134379531	C	T	-0.0245	-0.0412	0.3156	0.002	0.0174	4.37e-33	0.0176701	TRUE	150.062
Appendicular lean mass	Crohn's disease	rs4985445	16	69867835	G	A	-0.0175	0.028	0.4565	0.0019	0.016	3.3e-20	0.0812793	TRUE	84.8338
Appendicular lean mass	Crohn's disease	rs532499	13	30165465	C	T	-0.0127	-0.0075	0.7413	0.0022	0.0195	4.9e-09	0.7007	TRUE	33.3244
Appendicular lean mass	Crohn's disease	rs543650	6	152110943	G	T	0.025	0.0118	0.5987	0.002	0.0166	1.49e-37	0.4788	TRUE	156.25
Appendicular lean mass	Crohn's disease	rs544136	3	101041229	G	T	0.0121	-0.0449	0.7482	0.0022	0.0184	2.5e-08	0.0147299	TRUE	30.25
Appendicular lean mass	Crohn's disease	rs545104	11	118591352	C	T	0.0127	0.0157	0.6164	0.002	0.0164	8.08e-11	0.3379	TRUE	40.3225
Appendicular lean mass	Crohn's disease	rs55758152	5	171317318	A	G	0.0145	-0.012	0.3263	0.002	0.0189	1.05e-12	0.5261	TRUE	52.5625
Appendicular lean mass	Crohn's disease	rs55852614	2	172416869	C	T	-0.0393	-0.0215	0.2474	0.0022	0.0189	3.29e-73	0.2566	TRUE	319.11
Appendicular lean mass	Crohn's disease	rs55872725	16	53809123	T	C	0.0222	0.0373	0.4037	0.0019	0.0161	1.46e-30	0.02065	TRUE	136.521
Appendicular lean mass	Crohn's disease	rs56112295	14	105877057	T	C	0.0154	0.0025	0.2257	0.0024	0.0224	1.12e-10	0.9104	TRUE	41.1736
Appendicular lean mass	Crohn's disease	rs56207600	11	126196537	A	G	0.0192	0.0035	0.111	0.003	0.026	2.5e-10	0.8917	TRUE	40.96
Appendicular lean mass	Crohn's disease	rs56239180	3	32937951	G	T	-0.0459	-0.0175	0.0237	0.0062	0.057	1.85e-13	0.7592	TRUE	54.8078
Appendicular lean mass	Crohn's disease	rs56363908	7	96611052	G	A	-0.0382	0.113	0.0422	0.0047	0.0434	3.88e-16	0.00928603	TRUE	66.0589
Appendicular lean mass	Crohn's disease	rs568267	18	8799828	T	C	0.0122	-0.0287	0.7431	0.0022	0.0184	2.23e-08	0.1192	TRUE	30.7521
Appendicular lean mass	Crohn's disease	rs57059662	5	33217275	C	T	0.0118	0.0068	0.6774	0.002	0.0171	5.63e-09	0.691	TRUE	34.81
Appendicular lean mass	Crohn's disease	rs5742915	15	74336633	C	T	0.0248	0.0171	0.4605	0.0019	0.0164	9.33e-39	0.2987	TRUE	170.371
Appendicular lean mass	Crohn's disease	rs57513571	17	2309130	T	C	-0.0191	0.004	0.2004	0.0024	0.021	7.02e-16	0.8498	TRUE	63.3351
Appendicular lean mass	Crohn's disease	rs5753518	22	31631314	A	G	0.0242	0.0685	0.0899	0.0033	0.0273	5.04e-13	0.01213	TRUE	53.7778
Appendicular lean mass	Crohn's disease	rs577289	15	40208911	T	A	-0.0125	0.0254	0.2808	0.0021	0.0179	5.39e-09	0.155	FALSE	35.4308
Appendicular lean mass	Crohn's disease	rs57791149	17	54222307	C	T	-0.0173	-0.0008	0.4024	0.0019	0.0164	3.26e-19	0.959	TRUE	82.9058
Appendicular lean mass	Crohn's disease	rs591668	3	27535931	A	G	-0.0174	-0.0113	0.396	0.0019	0.0163	2e-19	0.4909	TRUE	83.867
Appendicular lean mass	Crohn's disease	rs599004	6	140439740	T	C	-0.0157	0.0022	0.2807	0.0021	0.0176	6.53e-14	0.9006	TRUE	55.8934
Appendicular lean mass	Crohn's disease	rs59950280	4	3452345	A	G	-0.0254	0.0277	0.3316	0.002	0.018	7.32e-36	0.1236	TRUE	161.29
Appendicular lean mass	Crohn's disease	rs59985551	2	56106928	T	C	-0.0313	-0.0269	0.2261	0.0022	0.0188	2.43e-44	0.1531	TRUE	202.415
Appendicular lean mass	Crohn's disease	rs6000886	22	38176670	C	T	0.0131	0.0256	0.6482	0.002	0.017	5.88e-11	0.1333	TRUE	42.9025
Appendicular lean mass	Crohn's disease	rs60142646	2	46532856	TC	T	-0.0237	-0.0211	0.9479	0.0042	0.0405	2.49e-08	0.6022	TRUE	31.8418
Appendicular lean mass	Crohn's disease	rs6028716	20	38547459	A	G	-0.021	-0.0029	0.2587	0.0022	0.0183	4.58e-22	0.8724	TRUE	91.1157
Appendicular lean mass	Crohn's disease	rs60389750	18	77182836	T	C	-0.0175	0.0003	0.3139	0.0021	0.0186	1.06e-16	0.9856	TRUE	69.4444
Appendicular lean mass	Crohn's disease	rs60408354	7	70158495	A	G	0.0259	0.0203	0.0732	0.0036	0.0323	1.15e-12	0.5284	TRUE	51.76
Appendicular lean mass	Crohn's disease	rs604723	11	100610546	C	T	-0.0166	0.0413	0.7248	0.0021	0.018	8.16e-15	0.0215998	TRUE	62.4853
Appendicular lean mass	Crohn's disease	rs6054390	20	6592094	A	G	-0.0188	0.0232	0.628	0.002	0.0164	1.45e-21	0.1589	TRUE	88.36
Appendicular lean mass	Crohn's disease	rs6054491	20	6709535	G	C	-0.0142	0.0419	0.2404	0.0022	0.0186	2.15e-10	0.0241201	FALSE	41.6612
Appendicular lean mass	Crohn's disease	rs60804050	1	118870373	A	G	-0.0217	0.024	0.2559	0.0021	0.0181	5.01e-24	0.1867	TRUE	106.778
Appendicular lean mass	Crohn's disease	rs6082354	20	21217976	C	A	-0.024	-0.0199	0.6675	0.002	0.017	1.19e-32	0.2437	TRUE	144
Appendicular lean mass	Crohn's disease	rs610694	12	121304826	C	T	0.0136	-0.0173	0.4903	0.0019	0.0159	4.29e-13	0.2774	TRUE	51.2355
Appendicular lean mass	Crohn's disease	rs61397287	2	144241994	T	A	0.0235	-0.0065	0.0747	0.0036	0.0309	4.45e-11	0.8326	FALSE	42.6119
Appendicular lean mass	Crohn's disease	rs6142059	20	32544327	C	T	0.0116	-0.0068	0.4926	0.0019	0.0159	1.19e-09	0.6711	TRUE	37.2742
Appendicular lean mass	Crohn's disease	rs61528919	16	1006294	C	T	0.014	0.0162	0.3609	0.002	0.0167	3.33e-12	0.332	TRUE	49
Appendicular lean mass	Crohn's disease	rs61729527	8	77761919	T	C	-0.0346	0.072	0.0519	0.0043	0.0401	4.86e-16	0.0729206	TRUE	64.7463
Appendicular lean mass	Crohn's disease	rs61732778	3	187443314	A	G	0.023	-0.0012	0.071	0.0037	0.0319	3.13e-10	0.9694	TRUE	38.6413
Appendicular lean mass	Crohn's disease	rs61827272	1	203810763	C	T	0.0144	0.0008	0.2754	0.0021	0.0181	7.89e-12	0.9657	TRUE	47.0204
Appendicular lean mass	Crohn's disease	rs61878760	11	12807189	A	G	0.019	-0.0459	0.0828	0.0034	0.0291	3.74e-08	0.1154	TRUE	31.2284
Appendicular lean mass	Crohn's disease	rs61919240	12	8831954	A	T	0.0137	-0.0175	0.3244	0.002	0.0172	9.77e-12	0.3094	FALSE	46.9225
Appendicular lean mass	Crohn's disease	rs61944841	13	27054201	A	G	0.0253	0.0169	0.4138	0.002	0.0194	3.54e-37	0.3842	TRUE	160.023
Appendicular lean mass	Crohn's disease	rs62033029	16	50107273	A	G	-0.0141	0.0501	0.2064	0.0023	0.0195	1.73e-09	0.0102101	TRUE	37.5822
Appendicular lean mass	Crohn's disease	rs62070319	16	89573689	T	C	-0.018	0.0146	0.4427	0.002	0.0161	2.54e-20	0.3642	TRUE	81
Appendicular lean mass	Crohn's disease	rs62103240	18	77650637	A	G	0.0212	-0.0432	0.071	0.0037	0.0335	1.4e-08	0.1979	TRUE	32.8298
Appendicular lean mass	Crohn's disease	rs62106258	2	417167	C	T	-0.0504	-0.0418	0.0486	0.0044	0.0416	6.45e-31	0.3148	TRUE	131.207
Appendicular lean mass	Crohn's disease	rs62143873	2	72035050	A	G	-0.0115	0.0092	0.5033	0.0019	0.0166	1.19e-09	0.5785	TRUE	36.6343
Appendicular lean mass	Crohn's disease	rs62370472	5	52767109	C	T	-0.0253	0.0017	0.209	0.0023	0.0199	1.45e-27	0.9328	TRUE	121
Appendicular lean mass	Crohn's disease	rs62466110	7	92623541	C	T	-0.0371	0.0093	0.067	0.0041	0.0368	5.74e-20	0.8007	TRUE	81.8804
Appendicular lean mass	Crohn's disease	rs62501195	8	24041988	C	A	-0.0198	-0.0076	0.1712	0.0025	0.022	8.11e-15	0.7293	TRUE	62.7264
Appendicular lean mass	Crohn's disease	rs62515437	8	57160328	T	G	0.0369	-0.0149	0.2253	0.0023	0.0197	8.79e-60	0.4479	TRUE	257.393
Appendicular lean mass	Crohn's disease	rs62621812	7	127015083	A	G	0.0743	-0.0348	0.0204	0.0069	0.0615	3.16e-27	0.5715	TRUE	115.952
Appendicular lean mass	Crohn's disease	rs6425817	1	33877691	G	A	0.0157	0.0307	0.6724	0.002	0.0169	2.98e-15	0.0698602	TRUE	61.6225
Appendicular lean mass	Crohn's disease	rs6470771	8	130743726	C	A	-0.0268	-0.0475	0.1694	0.0025	0.0216	1.54e-26	0.0278099	TRUE	114.918
Appendicular lean mass	Crohn's disease	rs6502935	17	1650168	T	C	-0.0125	0.0333	0.7381	0.0022	0.0188	6.31e-09	0.0760904	TRUE	32.2831
Appendicular lean mass	Crohn's disease	rs650508	2	45880122	C	G	-0.013	0.0018	0.3008	0.002	0.0182	1.86e-10	0.9193	FALSE	42.25
Appendicular lean mass	Crohn's disease	rs6543146	2	103096695	G	T	0.0154	-0.0426	0.5579	0.0019	0.0161	4.19e-16	0.00793104	TRUE	65.6953
Appendicular lean mass	Crohn's disease	rs655113	6	52269151	C	T	0.0188	-0.0113	0.3006	0.0021	0.0177	7.42e-20	0.5254	TRUE	80.1451
Appendicular lean mass	Crohn's disease	rs6570509	6	142716286	T	G	-0.0244	0.0292	0.2868	0.0021	0.0174	1.27e-31	0.0943192	TRUE	135.002
Appendicular lean mass	Crohn's disease	rs6582398	12	42870444	T	C	0.014	0.0114	0.6002	0.002	0.0167	1.14e-12	0.4923	TRUE	49
Appendicular lean mass	Crohn's disease	rs6593210	7	55254186	A	G	0.0146	0.0113	0.2081	0.0024	0.0195	4.88e-10	0.563101	TRUE	37.0069
Appendicular lean mass	Crohn's disease	rs664317	10	89818986	C	A	-0.0177	0.0304	0.8375	0.0026	0.0221	4.5e-12	0.169	TRUE	46.3447
Appendicular lean mass	Crohn's disease	rs6675858	1	224559936	T	C	-0.0137	0.0293	0.2141	0.0023	0.0191	2.4e-09	0.1264	TRUE	35.4802
Appendicular lean mass	Crohn's disease	rs6693481	1	203766395	C	T	-0.0143	0.0031	0.6951	0.002	0.0174	2.21e-12	0.8585	TRUE	51.1225
Appendicular lean mass	Crohn's disease	rs670318	1	63727542	C	T	0.0413	0.0276	0.9515	0.0044	0.0414	2.52e-21	0.5048	TRUE	88.1038
Appendicular lean mass	Crohn's disease	rs6721191	2	10190115	G	A	-0.0144	0.0062	0.5779	0.0019	0.0163	3.17e-14	0.7057	TRUE	57.4404
Appendicular lean mass	Crohn's disease	rs6738207	2	105989716	A	G	0.0127	0.0128	0.4007	0.0019	0.0164	4.14e-11	0.4361	TRUE	44.6787
Appendicular lean mass	Crohn's disease	rs6739278	2	44401055	C	T	-0.021	-0.0007	0.8079	0.0024	0.0203	1.27e-18	0.9738	TRUE	76.5625
Appendicular lean mass	Crohn's disease	rs67527161	10	63786554	C	T	-0.0182	0.0146	0.209	0.0023	0.0193	5.79e-15	0.4489	TRUE	62.6163
Appendicular lean mass	Crohn's disease	rs67551338	12	3393100	T	C	0.0576	0.0691	0.0615	0.004	0.0337	1.04e-47	0.0403404	TRUE	207.36
Appendicular lean mass	Crohn's disease	rs6762851	3	56686329	C	T	-0.0218	-0.0427	0.3573	0.002	0.0167	1.5e-28	0.0103901	TRUE	118.81
Appendicular lean mass	Crohn's disease	rs67716382	2	46890317	C	G	0.0226	-0.0114	0.2214	0.0023	0.0193	1.65e-23	0.557	FALSE	96.552
Appendicular lean mass	Crohn's disease	rs6789000	3	25188640	T	G	0.0121	0.0128	0.6449	0.002	0.0167	1.61e-09	0.4423	TRUE	36.6025
Appendicular lean mass	Crohn's disease	rs68049170	10	72432047	A	G	-0.0259	0.0045	0.2764	0.0021	0.018	2.69e-34	0.802	TRUE	152.111
Appendicular lean mass	Crohn's disease	rs680882	7	18325278	G	T	0.0133	0.0091	0.7606	0.0022	0.0186	1.98e-09	0.6239	TRUE	36.5475
Appendicular lean mass	Crohn's disease	rs6821305	4	122713863	C	A	0.0204	0.0147	0.399	0.0019	0.0162	3.15e-26	0.3663	TRUE	115.28
Appendicular lean mass	Crohn's disease	rs684905	20	10472790	T	C	-0.0118	0.0416	0.4176	0.0019	0.0161	7.1e-10	0.00999402	TRUE	38.5706
Appendicular lean mass	Crohn's disease	rs6849302	4	156665074	G	A	0.0155	0.026	0.1977	0.0024	0.02	7.11e-11	0.1942	TRUE	41.7101
Appendicular lean mass	Crohn's disease	rs6860245	5	127367998	C	G	0.0589	-0.0399	0.248	0.0022	0.0186	9.66e-160	0.0318999	FALSE	716.779
Appendicular lean mass	Crohn's disease	rs6874142	5	172753555	G	T	0.0288	-0.0077	0.1138	0.0031	0.0304	5.15e-20	0.8009	TRUE	86.3101
Appendicular lean mass	Crohn's disease	rs6902109	6	130316559	G	A	-0.0167	-0.0129	0.5401	0.0019	0.0161	1.03e-18	0.4208	TRUE	77.2548
Appendicular lean mass	Crohn's disease	rs6931421	6	80880138	G	T	-0.0279	-0.0143	0.3224	0.002	0.0172	2.31e-43	0.4056	TRUE	194.602
Appendicular lean mass	Crohn's disease	rs6977416	7	150542711	A	G	0.0457	0.0217	0.3338	0.002	0.0169	1.43e-113	0.2007	TRUE	522.122
Appendicular lean mass	Crohn's disease	rs7014590	8	89335647	C	T	-0.0228	0.0042	0.2614	0.0022	0.0181	4.48e-26	0.8176	TRUE	107.405
Appendicular lean mass	Crohn's disease	rs7020491	9	128149249	T	C	-0.0178	0.003	0.4266	0.0019	0.0163	1.22e-20	0.8519	TRUE	87.7673
Appendicular lean mass	Crohn's disease	rs702886	2	65753310	G	A	0.012	-0.0003	0.3505	0.002	0.0167	1.11e-09	0.9867	TRUE	36
Appendicular lean mass	Crohn's disease	rs704660	11	30447998	T	C	0.0153	-0.0122	0.4095	0.0019	0.0162	2.28e-15	0.4493	TRUE	64.8449
Appendicular lean mass	Crohn's disease	rs7082659	10	12017584	C	T	0.0156	0.028	0.8663	0.0028	0.0233	2.27e-08	0.2304	TRUE	31.0408
Appendicular lean mass	Crohn's disease	rs7095472	10	70399109	G	A	0.0267	-0.0238	0.5335	0.0019	0.0164	7.66e-45	0.1466	TRUE	197.476
Appendicular lean mass	Crohn's disease	rs7107356	11	47676170	G	A	0.0133	0.0101	0.5068	0.0019	0.0159	1.86e-12	0.5269	TRUE	49
Appendicular lean mass	Crohn's disease	rs7129320	11	68388220	A	G	-0.0389	-0.0304	0.1661	0.0025	0.022	7.29e-53	0.1672	TRUE	242.114
Appendicular lean mass	Crohn's disease	rs713467	15	84646473	A	G	0.0146	0.0128	0.4345	0.0019	0.016	3.09e-14	0.4261	TRUE	59.0471
Appendicular lean mass	Crohn's disease	rs7137546	12	577237	T	A	0.0142	0.0396	0.4249	0.0019	0.0163	9.71e-14	0.0154099	FALSE	55.856
Appendicular lean mass	Crohn's disease	rs71414738	2	127876242	T	C	0.015	-0.0324	0.1763	0.0025	0.0216	1e-09	0.1343	TRUE	36
Appendicular lean mass	Crohn's disease	rs7144307	14	69533837	C	T	-0.0122	-0.0122	0.3853	0.002	0.0167	6.1e-10	0.4668	TRUE	37.21
Appendicular lean mass	Crohn's disease	rs7185244	16	86546887	C	T	-0.0148	-0.0288	0.7759	0.0023	0.0197	1.4e-10	0.1442	TRUE	41.4064
Appendicular lean mass	Crohn's disease	rs718603	6	2644245	T	C	0.0131	-0.0135	0.2774	0.0021	0.0177	6.68e-10	0.4448	TRUE	38.9138
Appendicular lean mass	Crohn's disease	rs7220127	17	64545922	C	T	-0.0105	-0.0026	0.4264	0.0019	0.0162	4.6e-08	0.8717	TRUE	30.5402
Appendicular lean mass	Crohn's disease	rs7228151	18	57181694	C	T	-0.0185	0.0314	0.206	0.0023	0.0196	3.19e-15	0.1095	TRUE	64.6975
Appendicular lean mass	Crohn's disease	rs7229520	18	46516468	A	G	-0.0224	-0.0056	0.6616	0.002	0.0171	9.21e-29	0.7424	TRUE	125.44
Appendicular lean mass	Crohn's disease	rs723149	7	46577056	G	A	-0.0276	0.0119	0.5628	0.0019	0.0168	1.43e-47	0.4786	TRUE	211.014
Appendicular lean mass	Crohn's disease	rs72656010	8	57122215	C	T	-0.0668	-0.0192	0.1322	0.0028	0.0233	7.31e-126	0.4114	TRUE	569.163
Appendicular lean mass	Crohn's disease	rs72657800	4	90822051	C	T	-0.0219	-0.011	0.0773	0.0035	0.03	6.39e-10	0.7135	TRUE	39.1518
Appendicular lean mass	Crohn's disease	rs72695791	4	184059452	G	C	-0.0297	0.0825	0.036	0.0051	0.0424	4.58e-09	0.0513996	FALSE	33.9135
Appendicular lean mass	Crohn's disease	rs72721979	8	135827942	G	T	-0.0229	0.0272	0.143	0.0027	0.0244	2.2e-17	0.2657	TRUE	71.9355
Appendicular lean mass	Crohn's disease	rs72726050	15	42270059	C	T	-0.0192	-0.0369	0.0958	0.0034	0.0302	1.84e-08	0.2226	TRUE	31.8893
Appendicular lean mass	Crohn's disease	rs72771070	16	19993750	T	C	0.015	0.0012	0.283	0.0021	0.0183	1.3e-12	0.9469	TRUE	51.0204
Appendicular lean mass	Crohn's disease	rs72801843	16	53508802	A	T	0.0313	0.0556	0.3015	0.0021	0.0174	8.83e-52	0.00141101	FALSE	222.152
Appendicular lean mass	Crohn's disease	rs72809820	2	97360079	T	C	-0.0111	-0.0108	0.324	0.002	0.0175	3.13e-08	0.536701	TRUE	30.8025
Appendicular lean mass	Crohn's disease	rs72829852	17	46633974	T	C	0.0309	-0.0313	0.0621	0.0039	0.0343	3.74e-15	0.3607	TRUE	62.7751
Appendicular lean mass	Crohn's disease	rs72841270	10	104642237	G	T	0.0294	0.0065	0.1354	0.0028	0.0233	2.25e-26	0.7791	TRUE	110.25
Appendicular lean mass	Crohn's disease	rs7286917	22	39860868	G	A	0.0171	0.0139	0.7461	0.0023	0.0187	5.18e-14	0.4575	TRUE	55.276
Appendicular lean mass	Crohn's disease	rs72894003	6	34775096	T	C	-0.0423	-0.0306	0.0647	0.0038	0.0359	1.9e-28	0.3946	TRUE	123.912
Appendicular lean mass	Crohn's disease	rs73006226	11	108072728	A	C	-0.0182	-0.0361	0.1267	0.0029	0.0251	2.23e-10	0.1496	TRUE	39.3864
Appendicular lean mass	Crohn's disease	rs7301341	12	94083105	C	T	-0.0255	-0.0156	0.3268	0.002	0.0171	9.27e-37	0.3636	TRUE	162.562
Appendicular lean mass	Crohn's disease	rs73052033	3	185828465	C	T	-0.0151	0.0229	0.1851	0.0024	0.0206	4.79e-10	0.2653	TRUE	39.5851
Appendicular lean mass	Crohn's disease	rs73125634	20	20069826	T	G	-0.0195	-0.0003	0.2782	0.0021	0.0181	5.11e-20	0.9854	TRUE	86.2245
Appendicular lean mass	Crohn's disease	rs73197345	21	36770120	A	T	0.0211	0.0219	0.1367	0.0028	0.0234	3.55e-14	0.3492	FALSE	56.787
Appendicular lean mass	Crohn's disease	rs7320878	13	91994132	A	G	-0.015	0.0186	0.6034	0.0019	0.0162	1.34e-14	0.2525	TRUE	62.3269
Appendicular lean mass	Crohn's disease	rs7321635	13	21472055	C	A	-0.0132	-0.0259	0.6465	0.002	0.0168	2.58e-11	0.1226	TRUE	43.56
Appendicular lean mass	Crohn's disease	rs7328187	13	74189974	G	T	0.0116	0.0313	0.4976	0.0019	0.0162	1.19e-09	0.0535094	TRUE	37.2742
Appendicular lean mass	Crohn's disease	rs73384223	9	3869315	C	T	-0.0205	0.025	0.1967	0.0024	0.0206	1.27e-17	0.2258	TRUE	72.9601
Appendicular lean mass	Crohn's disease	rs73413540	11	3090976	T	C	-0.0124	-0.0251	0.2248	0.0023	0.0197	4.42e-08	0.2027	TRUE	29.0662
Appendicular lean mass	Crohn's disease	rs7367519	1	204479176	C	T	0.0164	-0.024	0.6846	0.002	0.017	4.68e-16	0.1574	TRUE	67.24
Appendicular lean mass	Crohn's disease	rs73696333	7	46669400	G	C	0.0191	-0.0228	0.2012	0.0024	0.021	3.2e-15	0.2759	FALSE	63.3351
Appendicular lean mass	Crohn's disease	rs73856768	4	157788804	C	T	-0.0247	0.0537	0.0805	0.0035	0.0278	1.55e-12	0.0536402	TRUE	49.8033
Appendicular lean mass	Crohn's disease	rs7418410	1	10236402	T	C	0.0155	0.0081	0.4089	0.0019	0.0162	5.64e-16	0.6195	TRUE	66.5512
Appendicular lean mass	Crohn's disease	rs74379684	15	94050205	T	C	-0.0272	0.0093	0.0751	0.0036	0.0301	4.39e-14	0.756401	TRUE	57.0864
Appendicular lean mass	Crohn's disease	rs74458759	9	136941049	G	C	0.0171	0.0271	0.2886	0.0022	0.0176	3.12e-15	0.1229	FALSE	60.4153
Appendicular lean mass	Crohn's disease	rs74494415	18	74972138	T	C	-0.0417	-0.0472	0.0398	0.0049	0.0412	1.82e-17	0.2525	TRUE	72.4236
Appendicular lean mass	Crohn's disease	rs7485647	12	131631133	A	G	-0.0261	0.0243	0.844	0.0026	0.0219	1.04e-23	0.267	TRUE	100.771
Appendicular lean mass	Crohn's disease	rs75022676	2	60293216	A	G	-0.0163	-0.0241	0.2079	0.0023	0.0204	2.84e-12	0.2371	TRUE	50.225
Appendicular lean mass	Crohn's disease	rs7522400	1	36613380	G	A	0.0129	-0.0233	0.7683	0.0022	0.0187	5.62e-09	0.2127	TRUE	34.3822
Appendicular lean mass	Crohn's disease	rs7543136	1	22472451	T	C	-0.021	0.0188	0.7209	0.0021	0.0181	9.96e-24	0.2982	TRUE	100
Appendicular lean mass	Crohn's disease	rs7543202	1	73873424	G	A	0.0129	-0.021	0.6229	0.0019	0.0163	2.86e-11	0.1978	TRUE	46.097
Appendicular lean mass	Crohn's disease	rs75508358	9	96926382	T	C	0.0266	-0.0615	0.0457	0.0045	0.0427	4.29e-09	0.1493	TRUE	34.9412
Appendicular lean mass	Crohn's disease	rs7563362	2	620297	G	A	0.0352	-0.0171	0.8566	0.0027	0.0227	3.27e-39	0.4513	TRUE	169.964
Appendicular lean mass	Crohn's disease	rs7570235	2	242491353	C	T	-0.0168	-0.0353	0.5911	0.0019	0.0172	2.08e-18	0.0398896	TRUE	78.1828
Appendicular lean mass	Crohn's disease	rs75702986	19	35566151	A	G	-0.0163	-0.0141	0.1861	0.0025	0.0214	3.14e-11	0.5095	TRUE	42.5104
Appendicular lean mass	Crohn's disease	rs757834	7	139717200	C	T	0.0256	-0.0196	0.1856	0.0024	0.021	1.25e-25	0.3511	TRUE	113.778
Appendicular lean mass	Crohn's disease	rs7598430	2	219193963	T	C	-0.016	0.051	0.5046	0.0019	0.0162	1.37e-17	0.001661	TRUE	70.9141
Appendicular lean mass	Crohn's disease	rs7610055	3	12388409	A	G	-0.0373	-0.0079	0.1207	0.0029	0.0246	3.55e-38	0.7471	TRUE	165.433
Appendicular lean mass	Crohn's disease	rs7633464	3	98715823	A	G	0.0175	-0.0133	0.4786	0.0019	0.016	1.27e-20	0.4048	TRUE	84.8338
Appendicular lean mass	Crohn's disease	rs76364830	8	13372120	A	G	-0.0471	0.0535	0.0634	0.0039	0.035	2.7e-33	0.1258	TRUE	145.852
Appendicular lean mass	Crohn's disease	rs76517946	2	68354936	A	C	-0.0368	0.0353	0.0814	0.0035	0.03	1.69e-26	0.2392	TRUE	110.55
Appendicular lean mass	Crohn's disease	rs7679276	4	146860186	G	A	-0.033	0.0717	0.9544	0.0048	0.0406	5.93e-12	0.0771294	TRUE	47.2656
Appendicular lean mass	Crohn's disease	rs7689420	4	145568352	C	T	0.0466	-0.0604	0.8312	0.0025	0.0212	1.5e-76	0.00438097	TRUE	347.45
Appendicular lean mass	Crohn's disease	rs76895963	12	4384844	G	T	0.1639	0.0352	0.0207	0.0073	0.0643	8.22e-112	0.584	TRUE	504.095
Appendicular lean mass	Crohn's disease	rs7701233	5	171218388	C	T	-0.0179	-0.0212	0.4283	0.0019	0.0164	5.12e-21	0.1969	TRUE	88.7562
Appendicular lean mass	Crohn's disease	rs77013652	13	51142279	G	T	0.049	0.0414	0.015	0.0081	0.0675	1.5e-09	0.539499	TRUE	36.595
Appendicular lean mass	Crohn's disease	rs772222	12	52356892	G	A	0.0121	0.0108	0.2651	0.0021	0.0181	1.55e-08	0.550399	TRUE	33.1995
Appendicular lean mass	Crohn's disease	rs7731023	5	36181627	G	A	0.0166	-0.0199	0.5749	0.0019	0.0164	3.48e-18	0.2263	TRUE	76.3324
Appendicular lean mass	Crohn's disease	rs77364196	16	88353016	A	G	-0.033	-0.0389	0.053	0.0043	0.038	8.35e-15	0.3066	TRUE	58.8967
Appendicular lean mass	Crohn's disease	rs77447813	20	50827041	C	G	0.0224	0.0167	0.087	0.0034	0.0294	3.21e-11	0.5693	FALSE	43.4048
Appendicular lean mass	Crohn's disease	rs7768382	6	166341870	C	T	-0.0201	0.0028	0.4771	0.0019	0.0161	1.57e-26	0.8601	TRUE	111.914
Appendicular lean mass	Crohn's disease	rs7768973	6	109745325	A	T	-0.024	-0.0121	0.411	0.0019	0.0162	5.44e-36	0.4533	FALSE	159.557
Appendicular lean mass	Crohn's disease	rs77809369	16	9052448	T	C	0.0237	0.051	0.0642	0.0039	0.0315	9.83e-10	0.1058	TRUE	36.929
Appendicular lean mass	Crohn's disease	rs78000963	6	30502802	A	G	0.0169	0.0139	0.1043	0.0031	0.0315	4.39e-08	0.6579	TRUE	29.7201
Appendicular lean mass	Crohn's disease	rs78051210	6	131379491	C	T	0.0263	-0.0226	0.0771	0.0036	0.0301	1.63e-13	0.454099	TRUE	53.3711
Appendicular lean mass	Crohn's disease	rs7816345	8	36846109	T	C	0.0255	0.0093	0.1682	0.0025	0.0206	6.22e-24	0.6498	TRUE	104.04
Appendicular lean mass	Crohn's disease	rs781669	4	57819794	T	C	0.0164	0.0157	0.5236	0.0019	0.016	3.14e-18	0.3269	TRUE	74.5042
Appendicular lean mass	Crohn's disease	rs7826059	8	22512068	C	T	0.0114	-0.0106	0.6421	0.002	0.0166	7.61e-09	0.5235	TRUE	32.49
Appendicular lean mass	Crohn's disease	rs7828086	8	120843775	C	T	0.0135	0.0137	0.2391	0.0022	0.0187	1.11e-09	0.462701	TRUE	37.655
Appendicular lean mass	Crohn's disease	rs78378222	17	7571752	G	T	0.138	-0.1055	0.0123	0.0087	0.0796	4.51e-56	0.185	TRUE	251.605
Appendicular lean mass	Crohn's disease	rs78457529	16	24950880	T	C	-0.0904	-0.0196	0.0117	0.0088	0.0796	1.22e-24	0.8059	TRUE	105.529
Appendicular lean mass	Crohn's disease	rs78525785	13	111038803	T	C	-0.0169	0.0119	0.62	0.002	0.0167	9.81e-18	0.4778	TRUE	71.4025
Appendicular lean mass	Crohn's disease	rs7858712	9	16738312	G	A	0.0347	-0.0392	0.9144	0.0034	0.0285	1.04e-24	0.1699	TRUE	104.16
Appendicular lean mass	Crohn's disease	rs7863102	9	73974674	T	A	-0.011	-0.0154	0.4474	0.0019	0.0161	9.97e-09	0.3376	FALSE	33.518
Appendicular lean mass	Crohn's disease	rs78766798	17	7517075	C	T	0.0319	0.0221	0.0847	0.0035	0.0301	2.61e-20	0.4631	TRUE	83.0702
Appendicular lean mass	Crohn's disease	rs7902	11	95565288	G	A	0.0149	-0.0028	0.4469	0.0019	0.016	5.22e-15	0.8627	TRUE	61.4986
Appendicular lean mass	Crohn's disease	rs79066296	14	76394117	T	C	-0.0169	-0.0024	0.7676	0.0022	0.0189	6.11e-14	0.8988	TRUE	59.0103
Appendicular lean mass	Crohn's disease	rs79441499	19	7207679	T	C	-0.0138	0.0094	0.4055	0.0019	0.0165	9.67e-13	0.568499	TRUE	52.7535
Appendicular lean mass	Crohn's disease	rs7952436	11	67024534	T	C	-0.0453	0.0295	0.0823	0.0034	0.0335	1.62e-39	0.3788	TRUE	177.516
Appendicular lean mass	Crohn's disease	rs7971536	12	102373788	A	T	-0.0194	0.039	0.4945	0.0019	0.0163	1.06e-24	0.0166498	FALSE	104.255
Appendicular lean mass	Crohn's disease	rs798548	7	2762386	C	T	-0.0359	-0.0129	0.3006	0.0021	0.0176	2.86e-68	0.4626	TRUE	292.247
Appendicular lean mass	Crohn's disease	rs8000973	13	100691367	C	T	0.0134	-0.008	0.5334	0.0019	0.0161	2.05e-12	0.618899	TRUE	49.7396
Appendicular lean mass	Crohn's disease	rs80132799	20	62322896	T	C	0.0231	-0.0941	0.0679	0.0038	0.0347	1.31e-09	0.00661196	TRUE	36.9536
Appendicular lean mass	Crohn's disease	rs8017006	14	42750786	G	A	0.0122	-0.0186	0.3275	0.002	0.0174	2.22e-09	0.2855	TRUE	37.21
Appendicular lean mass	Crohn's disease	rs8018486	14	39818616	G	A	-0.0138	0.0398	0.1914	0.0024	0.0197	1.18e-08	0.0436305	TRUE	33.0625
Appendicular lean mass	Crohn's disease	rs8019890	14	21538067	A	C	0.025	0.0076	0.5313	0.0019	0.017	1.96e-38	0.6556	TRUE	173.13
Appendicular lean mass	Crohn's disease	rs8020095	14	67453858	A	G	-0.0145	0.0333	0.15	0.0027	0.022	4.53e-08	0.1305	TRUE	28.8409
Appendicular lean mass	Crohn's disease	rs80280630	9	117030861	T	C	-0.0168	-0.0138	0.1115	0.003	0.0262	2.28e-08	0.5989	TRUE	31.36
Appendicular lean mass	Crohn's disease	rs80295797	1	23341690	T	C	-0.0198	0.0246	0.3265	0.002	0.0172	3.83e-23	0.1533	TRUE	98.01
Appendicular lean mass	Crohn's disease	rs8042578	15	66992964	G	C	0.0287	0.0077	0.2426	0.0022	0.0184	2.29e-38	0.6753	FALSE	170.184
Appendicular lean mass	Crohn's disease	rs8054549	16	86417234	A	C	-0.0251	0.0168	0.4486	0.0019	0.0162	3.37e-39	0.2996	TRUE	174.518
Appendicular lean mass	Crohn's disease	rs8084413	18	22869123	A	G	-0.0127	0.0274	0.4693	0.0019	0.0165	3.25e-11	0.0957392	TRUE	44.6787
Appendicular lean mass	Crohn's disease	rs8136517	22	46439433	C	T	0.0267	0.0363	0.0652	0.0039	0.0363	6.58e-12	0.318	TRUE	46.8698
Appendicular lean mass	Crohn's disease	rs822530	7	148631555	T	A	0.0255	-0.0184	0.7953	0.0024	0.0205	2.36e-27	0.3704	FALSE	112.891
Appendicular lean mass	Crohn's disease	rs839255	3	57974580	G	T	-0.0126	-0.0058	0.6847	0.0021	0.0178	8.38e-10	0.743201	TRUE	36
Appendicular lean mass	Crohn's disease	rs861674	5	112064475	T	A	0.0128	0.0109	0.4578	0.0019	0.016	1.36e-11	0.4963	FALSE	45.385
Appendicular lean mass	Crohn's disease	rs867529	2	88913273	C	G	0.0184	-0.0226	0.2796	0.0021	0.018	1e-18	0.2077	FALSE	76.771
Appendicular lean mass	Crohn's disease	rs876122	6	6886297	G	A	0.0162	0.0662	0.8788	0.0029	0.0255	2.19e-08	0.00934695	TRUE	31.2057
Appendicular lean mass	Crohn's disease	rs8904	14	35871217	A	G	-0.0157	0.0575	0.363	0.002	0.0168	1.52e-15	0.000628102	TRUE	61.6225
Appendicular lean mass	Crohn's disease	rs900399	3	156798732	G	A	0.0164	0.0001	0.3986	0.0019	0.0163	1.35e-17	0.9943	TRUE	74.5042
Appendicular lean mass	Crohn's disease	rs905938	1	154991389	C	T	0.0394	0.0362	0.2649	0.0021	0.0186	8.43e-77	0.0519302	TRUE	352.009
Appendicular lean mass	Crohn's disease	rs909220	14	75908780	A	G	-0.015	-0.007	0.4443	0.0019	0.0161	3.24e-15	0.6642	TRUE	62.3269
Appendicular lean mass	Crohn's disease	rs9343327	6	76606296	T	A	0.014	0.0005	0.4985	0.0019	0.0159	1.09e-13	0.9772	FALSE	54.2936
Appendicular lean mass	Crohn's disease	rs9344126	6	81907559	C	T	-0.0185	0.0206	0.5137	0.0019	0.0159	2.21e-22	0.1942	TRUE	94.8061
Appendicular lean mass	Crohn's disease	rs9375188	6	98555272	T	C	0.0136	-0.0115	0.4844	0.0019	0.016	6.8e-13	0.4701	TRUE	51.2355
Appendicular lean mass	Crohn's disease	rs9385002	6	117552469	T	A	-0.0147	-0.0241	0.2394	0.0022	0.0188	3.26e-11	0.2012	FALSE	44.6467
Appendicular lean mass	Crohn's disease	rs9391254	6	105377347	T	C	0.0166	-0.0044	0.3205	0.002	0.0171	2.1e-16	0.7989	TRUE	68.89
Appendicular lean mass	Crohn's disease	rs947099	10	31129883	A	G	0.0117	0.0159	0.3536	0.002	0.0167	2.71e-09	0.3401	TRUE	34.2225
Appendicular lean mass	Crohn's disease	rs951366	1	205685352	C	T	0.0205	-0.0453	0.3932	0.0019	0.0165	9.15e-27	0.00609593	TRUE	116.413
Appendicular lean mass	Crohn's disease	rs9517483	13	99572712	G	A	-0.0181	0.0171	0.699	0.0021	0.0173	2.26e-18	0.3214	TRUE	74.288
Appendicular lean mass	Crohn's disease	rs9525326	13	115075715	G	A	-0.0184	-0.012	0.1875	0.0024	0.0212	3.62e-14	0.572499	TRUE	58.7778
Appendicular lean mass	Crohn's disease	rs9568031	13	48897520	T	C	-0.0115	0.0058	0.706	0.0021	0.0178	3.34e-08	0.747001	TRUE	29.9887
Appendicular lean mass	Crohn's disease	rs9590328	13	96448383	G	A	0.0153	0.0019	0.1417	0.0027	0.0222	2.02e-08	0.9308	TRUE	32.1111
Appendicular lean mass	Crohn's disease	rs9594714	13	42800481	T	G	0.0144	0.041	0.3052	0.0021	0.0173	2.65e-12	0.0179201	TRUE	47.0204
Appendicular lean mass	Crohn's disease	rs9610447	22	20768891	T	C	0.0152	0.0065	0.7471	0.0022	0.0187	5.29e-12	0.726501	TRUE	47.7355
Appendicular lean mass	Crohn's disease	rs963317	4	45129970	G	A	-0.0136	-0.0056	0.6629	0.002	0.0168	1.03e-11	0.7391	TRUE	46.24
Appendicular lean mass	Crohn's disease	rs9634212	12	93993266	A	C	0.0471	0.0084	0.221	0.0023	0.0194	8.59e-95	0.665701	TRUE	419.359
Appendicular lean mass	Crohn's disease	rs9636364	2	111992435	A	G	0.011	-0.0295	0.5429	0.0019	0.0161	5.09e-09	0.0670193	TRUE	33.518
Appendicular lean mass	Crohn's disease	rs9640283	7	150486083	C	G	-0.0119	-0.0191	0.5177	0.0019	0.0163	4.53e-10	0.2413	FALSE	39.2271
Appendicular lean mass	Crohn's disease	rs9647379	3	171785168	C	G	0.0215	0.0129	0.4111	0.0019	0.0178	5.55e-29	0.4695	FALSE	128.047
Appendicular lean mass	Crohn's disease	rs9669278	12	66374587	C	T	-0.0496	0.0095	0.5183	0.0019	0.0161	5.25e-151	0.555	TRUE	681.485
Appendicular lean mass	Crohn's disease	rs9809116	3	72397279	G	A	-0.016	0.0199	0.4081	0.0019	0.0165	1.31e-16	0.228	TRUE	70.9141
Appendicular lean mass	Crohn's disease	rs9828525	3	61552810	T	C	0.0121	0.0135	0.4113	0.0019	0.0164	2.51e-10	0.4095	TRUE	40.5568
Appendicular lean mass	Crohn's disease	rs9832919	3	132184526	G	A	-0.0179	0.0024	0.3574	0.002	0.0168	7.9e-20	0.8844	TRUE	80.1025
Appendicular lean mass	Crohn's disease	rs9838614	3	38537671	G	T	-0.0185	0.0134	0.3881	0.0019	0.0164	1.21e-21	0.4141	TRUE	94.8061
Appendicular lean mass	Crohn's disease	rs985136	11	17497794	G	C	0.0138	0.0336	0.4895	0.002	0.0178	2.96e-12	0.0597503	FALSE	47.61
Appendicular lean mass	Crohn's disease	rs987666	7	116267938	A	G	0.0185	-0.0599	0.1188	0.0029	0.025	2.33e-10	0.0164699	TRUE	40.6956
Appendicular lean mass	Crohn's disease	rs9890062	17	17434352	A	G	0.0267	0.0657	0.0615	0.0039	0.0324	1.2e-11	0.0427898	TRUE	46.8698
Appendicular lean mass	Crohn's disease	rs9894577	17	43223292	A	G	-0.031	0.0309	0.318	0.002	0.0172	1.4e-52	0.0728601	TRUE	240.25
Appendicular lean mass	Crohn's disease	rs9898189	17	80480516	G	C	-0.0163	0.0099	0.6446	0.0021	0.017	1.88e-15	0.5576	FALSE	60.2472
Appendicular lean mass	Crohn's disease	rs990315	15	69578811	C	T	-0.0115	0.02	0.6229	0.002	0.0165	5.07e-09	0.2252	TRUE	33.0625
Appendicular lean mass	Crohn's disease	rs9905385	17	59498250	G	A	-0.0339	-0.0217	0.6707	0.002	0.0174	1.94e-63	0.2114	TRUE	287.303
Appendicular lean mass	Crohn's disease	rs9957318	18	33039106	G	A	0.0187	-0.0265	0.348	0.002	0.0171	1.02e-20	0.1197	TRUE	87.4225
Usual walking pace	Inflammatory bowel disease	rs10750025	11	113424042	T	C	-0.0083554	0.0161	0.681757	0.00136528	0.0135	9.4e-10	0.2328	TRUE	37.4534
Usual walking pace	Inflammatory bowel disease	rs10828258	10	21929734	G	A	-0.00932641	0.0275	0.319319	0.00135882	0.0132	6.7e-12	0.0372804	TRUE	47.1091
Usual walking pace	Inflammatory bowel disease	rs10862220	12	81430599	G	T	0.00840767	-0.0176	0.674897	0.00135051	0.0131	4.8e-10	0.1779	TRUE	38.7575
Usual walking pace	Inflammatory bowel disease	rs10883618	10	103117653	A	G	0.0078103	0.0151	0.372248	0.00130834	0.0128	2.4e-09	0.2379	TRUE	35.6364
Usual walking pace	Inflammatory bowel disease	rs11039324	11	47665686	A	G	-0.0102105	0.0143	0.403963	0.00128765	0.0127	2.2e-15	0.26	TRUE	62.8779
Usual walking pace	Inflammatory bowel disease	rs11077815	17	74389890	C	T	-0.00713336	-0.0024	0.623657	0.00130691	0.0128	4.8e-08	0.8501	TRUE	29.7918
Usual walking pace	Inflammatory bowel disease	rs11152989	6	96936061	T	C	-0.00751226	0.0266	0.312264	0.00136699	0.0133	3.9e-08	0.0454402	TRUE	30.2003
Usual walking pace	Inflammatory bowel disease	rs113825410	1	40057543	G	A	-0.00881182	0.0246	0.224386	0.00151778	0.0149	6.4e-09	0.09891	TRUE	33.7065
Usual walking pace	Inflammatory bowel disease	rs11548200	1	156290656	C	T	-0.016041	0.0003	0.066034	0.00255177	0.0256	3.3e-10	0.9911	TRUE	39.5166
Usual walking pace	Inflammatory bowel disease	rs11682482	2	226486479	G	T	0.00801894	-0.013	0.680801	0.00135595	0.0133	3.3e-09	0.3289	TRUE	34.9741
Usual walking pace	Inflammatory bowel disease	rs11732213	4	1704244	C	T	0.0091614	0.0233	0.195605	0.00159593	0.0156	9.4e-09	0.1366	TRUE	32.9531
Usual walking pace	Inflammatory bowel disease	rs11761141	7	69423362	G	T	-0.00789936	-0.0022	0.325697	0.00135132	0.0132	5e-09	0.8654	TRUE	34.1718
Usual walking pace	Inflammatory bowel disease	rs11848096	14	100969235	C	T	-0.00750831	-0.015	0.386669	0.00130696	0.0129	9.2e-09	0.2448	TRUE	33.0035
Usual walking pace	Inflammatory bowel disease	rs11881338	19	18838014	A	T	0.00817022	-0.0085	0.48742	0.00127146	0.0126	1.3e-10	0.5005	FALSE	41.2916
Usual walking pace	Inflammatory bowel disease	rs12042959	1	243533273	G	A	0.0125663	0.0194	0.14387	0.00181269	0.0178	4.1e-12	0.2774	TRUE	48.0582
Usual walking pace	Inflammatory bowel disease	rs12461902	19	30265235	A	G	-0.00801134	0.0017	0.329608	0.00135739	0.0133	3.6e-09	0.9003	TRUE	34.8338
Usual walking pace	Inflammatory bowel disease	rs12747822	1	91201451	A	T	0.0117683	-0.0304	0.09792	0.00213998	0.021	3.8e-08	0.1482	FALSE	30.2418
Usual walking pace	Inflammatory bowel disease	rs12883788	14	33303540	T	C	-0.00779959	-0.0129	0.459747	0.00127443	0.0129	9.4e-10	0.3206	TRUE	37.4552
Usual walking pace	Inflammatory bowel disease	rs139398785	2	161132876	G	C	-0.00999513	-0.0012	0.140415	0.00182329	0.0183	4.2e-08	0.9485	FALSE	30.0514
Usual walking pace	Inflammatory bowel disease	rs144333966	4	61109385	G	A	0.0304614	0.0508	0.014646	0.00544615	0.0776	2.2e-08	0.5125	TRUE	31.2839
Usual walking pace	Inflammatory bowel disease	rs1592	2	135722143	C	A	0.0074513	-0.0226	0.395455	0.00128817	0.0132	7.3e-09	0.0855303	TRUE	33.4594
Usual walking pace	Inflammatory bowel disease	rs2037735	19	48012469	T	C	-0.0112677	0.0362	0.120628	0.00194308	0.0193	6.7e-09	0.0605801	TRUE	33.6271
Usual walking pace	Inflammatory bowel disease	rs205262	6	34563164	G	A	-0.00870949	-0.0196	0.26893	0.00142654	0.0139	1e-09	0.159	TRUE	37.275
Usual walking pace	Inflammatory bowel disease	rs2170670	12	16944621	A	G	-0.00708769	-0.0092	0.606925	0.0012972	0.0127	4.7e-08	0.4694	TRUE	29.8535
Usual walking pace	Inflammatory bowel disease	rs2297600	1	32207581	G	T	-0.0115607	-0.0176	0.17194	0.00168167	0.0167	6.2e-12	0.292	TRUE	47.2592
Usual walking pace	Inflammatory bowel disease	rs2439823	10	99778226	G	A	-0.0072789	0.0205	0.545578	0.00127453	0.0125	1.1e-08	0.1005	TRUE	32.6161
Usual walking pace	Inflammatory bowel disease	rs2602731	19	4944771	G	A	-0.00766675	-0.0034	0.681058	0.00136907	0.0136	2.1e-08	0.8047	TRUE	31.3597
Usual walking pace	Inflammatory bowel disease	rs2644135	1	201856256	G	C	0.00751192	-0.0195	0.655936	0.00133245	0.0132	1.7e-08	0.1397	FALSE	31.7834
Usual walking pace	Inflammatory bowel disease	rs2645979	12	84017043	A	G	0.00861798	-0.0153	0.357204	0.00132024	0.0129	6.7e-11	0.2373	TRUE	42.6094
Usual walking pace	Inflammatory bowel disease	rs273512	19	18224729	T	C	-0.00966507	0.0124	0.405352	0.00129058	0.0127	6.9e-14	0.3273	TRUE	56.0842
Usual walking pace	Inflammatory bowel disease	rs28519617	3	135874930	G	T	-0.00812933	-0.0261	0.269813	0.0014336	0.014	1.4e-08	0.0623103	TRUE	32.1554
Usual walking pace	Inflammatory bowel disease	rs35711462	5	50847577	G	A	-0.0071659	-0.0129	0.511213	0.00126947	0.0123	1.7e-08	0.2968	TRUE	31.8637
Usual walking pace	Inflammatory bowel disease	rs4109292	10	126710654	A	G	0.00735336	0.006	0.493943	0.00126787	0.0124	6.6e-09	0.6277	TRUE	33.6374
Usual walking pace	Inflammatory bowel disease	rs4516268	17	1846831	A	C	0.00983008	0.0178	0.193704	0.00160664	0.0165	9.5e-10	0.281	TRUE	37.4349
Usual walking pace	Inflammatory bowel disease	rs45583845	14	57858194	G	C	-0.0198998	-0.046	0.034279	0.0036328	0.0405	4.3e-08	0.2567	FALSE	30.0064
Usual walking pace	Inflammatory bowel disease	rs4643373	17	47123423	C	T	0.0077266	-0.0023	0.299973	0.00138223	0.0137	2.3e-08	0.8695	TRUE	31.2476
Usual walking pace	Inflammatory bowel disease	rs4715208	6	50829471	G	A	-0.0083844	-0.0152	0.752863	0.00146572	0.0142	1.1e-08	0.2825	TRUE	32.7222
Usual walking pace	Inflammatory bowel disease	rs55680124	2	105984624	T	C	-0.010742	0.0213	0.154913	0.00174984	0.0175	8.3e-10	0.2241	TRUE	37.6854
Usual walking pace	Inflammatory bowel disease	rs57800857	4	140867638	C	A	0.00867607	0.0122	0.36486	0.00132214	0.0129	5.3e-11	0.3418	TRUE	43.0617
Usual walking pace	Inflammatory bowel disease	rs613872	18	53210302	T	G	-0.0147074	-0.011	0.825829	0.00167052	0.0164	1.3e-18	0.5022	TRUE	77.5119
Usual walking pace	Inflammatory bowel disease	rs62048402	16	53803223	A	G	-0.00987537	0.024	0.403579	0.00129011	0.0125	1.9e-14	0.0557199	TRUE	58.594
Usual walking pace	Inflammatory bowel disease	rs6763292	3	129050756	G	A	0.00958833	-0.0037	0.780939	0.00153076	0.0151	3.8e-10	0.8066	TRUE	39.2348
Usual walking pace	Inflammatory bowel disease	rs7789719	7	66893916	C	T	0.00854199	0.0004	0.782126	0.00153719	0.0151	2.7e-08	0.9811	TRUE	30.879
Usual walking pace	Inflammatory bowel disease	rs7795394	7	113560607	A	T	0.00930493	-0.0126	0.624965	0.00130867	0.0128	1.2e-12	0.3247	FALSE	50.5552
Usual walking pace	Inflammatory bowel disease	rs7896518	10	65104500	G	A	0.00999095	0.0141	0.427878	0.00129269	0.0125	1.1e-14	0.2602	TRUE	59.7344
Usual walking pace	Inflammatory bowel disease	rs8010773	14	46956863	C	T	-0.00816754	-0.0158	0.38208	0.00130079	0.0127	3.4e-10	0.2112	TRUE	39.4247
Usual walking pace	Inflammatory bowel disease	rs8011870	14	80173397	A	G	-0.00782739	-0.0092	0.288257	0.00140635	0.0139	2.6e-08	0.5096	TRUE	30.9776
Usual walking pace	Inflammatory bowel disease	rs8028757	15	75824479	T	A	0.0107284	0.0113	0.130387	0.00192335	0.0195	2.4e-08	0.5616	FALSE	31.1138
Usual walking pace	Inflammatory bowel disease	rs819167	20	32903687	G	A	-0.0157993	-0.0309	0.936466	0.00259282	0.0243	1.1e-09	0.2048	TRUE	37.1305
Usual walking pace	Inflammatory bowel disease	rs830627	3	71675270	A	G	0.00742054	-0.0001	0.417471	0.00128505	0.0127	7.7e-09	0.9915	TRUE	33.345
Usual walking pace	Inflammatory bowel disease	rs891387	18	21103909	C	T	0.00786028	-0.0162	0.49494	0.00126616	0.0124	5.4e-10	0.193	TRUE	38.5389
Usual walking pace	Inflammatory bowel disease	rs9366651	6	26336696	T	G	0.00948542	0.0101	0.507037	0.00127132	0.0125	8.6e-14	0.4189	TRUE	55.6677
Usual walking pace	Inflammatory bowel disease	rs9783304	11	43660255	T	G	0.00763598	0.0049	0.689164	0.00136834	0.0133	2.4e-08	0.715501	TRUE	31.1416
Usual walking pace	Ulcerative colitis	rs10750025	11	113424042	T	C	-0.0083554	0.003	0.681757	0.00136528	0.0173	9.4e-10	0.8618	TRUE	37.4534
Usual walking pace	Ulcerative colitis	rs10828258	10	21929734	G	A	-0.00932641	0.0272	0.319319	0.00135882	0.0169	6.7e-12	0.1065	TRUE	47.1091
Usual walking pace	Ulcerative colitis	rs10862220	12	81430599	G	T	0.00840767	-0.0221	0.674897	0.00135051	0.0167	4.8e-10	0.1859	TRUE	38.7575
Usual walking pace	Ulcerative colitis	rs10883618	10	103117653	A	G	0.0078103	0.0257	0.372248	0.00130834	0.0162	2.4e-09	0.1133	TRUE	35.6364
Usual walking pace	Ulcerative colitis	rs11039324	11	47665686	A	G	-0.0102105	0.014	0.403963	0.00128765	0.0163	2.2e-15	0.3884	TRUE	62.8779
Usual walking pace	Ulcerative colitis	rs11077815	17	74389890	C	T	-0.00713336	0.0043	0.623657	0.00130691	0.0162	4.8e-08	0.7922	TRUE	29.7918
Usual walking pace	Ulcerative colitis	rs11152989	6	96936061	T	C	-0.00751226	0.031	0.312264	0.00136699	0.0169	3.9e-08	0.0664707	TRUE	30.2003
Usual walking pace	Ulcerative colitis	rs113825410	1	40057543	G	A	-0.00881182	-0.0063	0.224386	0.00151778	0.019	6.4e-09	0.741899	TRUE	33.7065
Usual walking pace	Ulcerative colitis	rs11548200	1	156290656	C	T	-0.016041	-0.025	0.066034	0.00255177	0.0329	3.3e-10	0.4482	TRUE	39.5166
Usual walking pace	Ulcerative colitis	rs11682482	2	226486479	G	T	0.00801894	0.0047	0.680801	0.00135595	0.0169	3.3e-09	0.781399	TRUE	34.9741
Usual walking pace	Ulcerative colitis	rs11732213	4	1704244	C	T	0.0091614	0.0396	0.195605	0.00159593	0.0199	9.4e-09	0.0462402	TRUE	32.9531
Usual walking pace	Ulcerative colitis	rs11761141	7	69423362	G	T	-0.00789936	-0.0122	0.325697	0.00135132	0.0169	5e-09	0.4702	TRUE	34.1718
Usual walking pace	Ulcerative colitis	rs11848096	14	100969235	C	T	-0.00750831	-0.0172	0.386669	0.00130696	0.0163	9.2e-09	0.2913	TRUE	33.0035
Usual walking pace	Ulcerative colitis	rs11881338	19	18838014	A	T	0.00817022	-0.0139	0.48742	0.00127146	0.0161	1.3e-10	0.3879	FALSE	41.2916
Usual walking pace	Ulcerative colitis	rs12042959	1	243533273	G	A	0.0125663	0.0196	0.14387	0.00181269	0.0226	4.1e-12	0.3861	TRUE	48.0582
Usual walking pace	Ulcerative colitis	rs12461902	19	30265235	A	G	-0.00801134	-0.0128	0.329608	0.00135739	0.0169	3.6e-09	0.4482	TRUE	34.8338
Usual walking pace	Ulcerative colitis	rs12747822	1	91201451	A	T	0.0117683	-0.0344	0.09792	0.00213998	0.0268	3.8e-08	0.1982	FALSE	30.2418
Usual walking pace	Ulcerative colitis	rs12883788	14	33303540	T	C	-0.00779959	-0.0166	0.459747	0.00127443	0.0163	9.4e-10	0.3104	TRUE	37.4552
Usual walking pace	Ulcerative colitis	rs13107325	4	103188709	T	C	-0.0242429	0.0328	0.07488	0.00240623	0.0296	7.1e-24	0.2675	TRUE	101.507
Usual walking pace	Ulcerative colitis	rs139398785	2	161132876	G	C	-0.00999513	-0.0111	0.140415	0.00182329	0.0235	4.2e-08	0.6374	FALSE	30.0514
Usual walking pace	Ulcerative colitis	rs144333966	4	61109385	G	A	0.0304614	0.0417	0.014646	0.00544615	0.0985	2.2e-08	0.672	TRUE	31.2839
Usual walking pace	Ulcerative colitis	rs1592	2	135722143	C	A	0.0074513	-0.0065	0.395455	0.00128817	0.0168	7.3e-09	0.7002	TRUE	33.4594
Usual walking pace	Ulcerative colitis	rs2037735	19	48012469	T	C	-0.0112677	0.0136	0.120628	0.00194308	0.0247	6.7e-09	0.5802	TRUE	33.6271
Usual walking pace	Ulcerative colitis	rs205262	6	34563164	G	A	-0.00870949	-0.0274	0.26893	0.00142654	0.0177	1e-09	0.1225	TRUE	37.275
Usual walking pace	Ulcerative colitis	rs2170670	12	16944621	A	G	-0.00708769	-0.003	0.606925	0.0012972	0.0161	4.7e-08	0.8532	TRUE	29.8535
Usual walking pace	Ulcerative colitis	rs2297600	1	32207581	G	T	-0.0115607	-0.0224	0.17194	0.00168167	0.0212	6.2e-12	0.2893	TRUE	47.2592
Usual walking pace	Ulcerative colitis	rs2439823	10	99778226	G	A	-0.0072789	0.0018	0.545578	0.00127453	0.0158	1.1e-08	0.9101	TRUE	32.6161
Usual walking pace	Ulcerative colitis	rs2602731	19	4944771	G	A	-0.00766675	-0.0169	0.681058	0.00136907	0.0173	2.1e-08	0.3277	TRUE	31.3597
Usual walking pace	Ulcerative colitis	rs2644135	1	201856256	G	C	0.00751192	-0.0232	0.655936	0.00133245	0.0167	1.7e-08	0.1664	FALSE	31.7834
Usual walking pace	Ulcerative colitis	rs2645979	12	84017043	A	G	0.00861798	-0.0093	0.357204	0.00132024	0.0165	6.7e-11	0.5705	TRUE	42.6094
Usual walking pace	Ulcerative colitis	rs273512	19	18224729	T	C	-0.00966507	0.009	0.405352	0.00129058	0.0161	6.9e-14	0.5759	TRUE	56.0842
Usual walking pace	Ulcerative colitis	rs28519617	3	135874930	G	T	-0.00812933	-0.0327	0.269813	0.0014336	0.0178	1.4e-08	0.0667298	TRUE	32.1554
Usual walking pace	Ulcerative colitis	rs35711462	5	50847577	G	A	-0.0071659	-0.0286	0.511213	0.00126947	0.0157	1.7e-08	0.0691704	TRUE	31.8637
Usual walking pace	Ulcerative colitis	rs4109292	10	126710654	A	G	0.00735336	-0.0086	0.493943	0.00126787	0.0158	6.6e-09	0.5872	TRUE	33.6374
Usual walking pace	Ulcerative colitis	rs4516268	17	1846831	A	C	0.00983008	0.0454	0.193704	0.00160664	0.0211	9.5e-10	0.0316497	TRUE	37.4349
Usual walking pace	Ulcerative colitis	rs45583845	14	57858194	G	C	-0.0198998	-0.0778	0.034279	0.0036328	0.0521	4.3e-08	0.1349	FALSE	30.0064
Usual walking pace	Ulcerative colitis	rs4643373	17	47123423	C	T	0.0077266	0.0102	0.299973	0.00138223	0.0175	2.3e-08	0.5603	TRUE	31.2476
Usual walking pace	Ulcerative colitis	rs4715208	6	50829471	G	A	-0.0083844	-0.0196	0.752863	0.00146572	0.0181	1.1e-08	0.28	TRUE	32.7222
Usual walking pace	Ulcerative colitis	rs55680124	2	105984624	T	C	-0.010742	0.0333	0.154913	0.00174984	0.0223	8.3e-10	0.1346	TRUE	37.6854
Usual walking pace	Ulcerative colitis	rs57800857	4	140867638	C	A	0.00867607	0.018	0.36486	0.00132214	0.0164	5.3e-11	0.2715	TRUE	43.0617
Usual walking pace	Ulcerative colitis	rs613872	18	53210302	T	G	-0.0147074	-0.03	0.825829	0.00167052	0.0208	1.3e-18	0.1489	TRUE	77.5119
Usual walking pace	Ulcerative colitis	rs62048402	16	53803223	A	G	-0.00987537	0.0118	0.403579	0.00129011	0.0161	1.9e-14	0.4641	TRUE	58.594
Usual walking pace	Ulcerative colitis	rs6763292	3	129050756	G	A	0.00958833	-0.0256	0.780939	0.00153076	0.0191	3.8e-10	0.181	TRUE	39.2348
Usual walking pace	Ulcerative colitis	rs7789719	7	66893916	C	T	0.00854199	0.007	0.782126	0.00153719	0.0192	2.7e-08	0.714801	TRUE	30.879
Usual walking pace	Ulcerative colitis	rs7795394	7	113560607	A	T	0.00930493	-0.0025	0.624965	0.00130867	0.0163	1.2e-12	0.8787	FALSE	50.5552
Usual walking pace	Ulcerative colitis	rs7896518	10	65104500	G	A	0.00999095	-0.0014	0.427878	0.00129269	0.0159	1.1e-14	0.9301	TRUE	59.7344
Usual walking pace	Ulcerative colitis	rs8010773	14	46956863	C	T	-0.00816754	-0.0025	0.38208	0.00130079	0.0162	3.4e-10	0.8753	TRUE	39.4247
Usual walking pace	Ulcerative colitis	rs8011870	14	80173397	A	G	-0.00782739	-0.023	0.288257	0.00140635	0.0177	2.6e-08	0.1946	TRUE	30.9776
Usual walking pace	Ulcerative colitis	rs8028757	15	75824479	T	A	0.0107284	0.0021	0.130387	0.00192335	0.0248	2.4e-08	0.9314	FALSE	31.1138
Usual walking pace	Ulcerative colitis	rs819167	20	32903687	G	A	-0.0157993	-0.0636	0.936466	0.00259282	0.031	1.1e-09	0.0405798	TRUE	37.1305
Usual walking pace	Ulcerative colitis	rs830627	3	71675270	A	G	0.00742054	0.0096	0.417471	0.00128505	0.0161	7.7e-09	0.5497	TRUE	33.345
Usual walking pace	Ulcerative colitis	rs891387	18	21103909	C	T	0.00786028	-0.0062	0.49494	0.00126616	0.0158	5.4e-10	0.693999	TRUE	38.5389
Usual walking pace	Ulcerative colitis	rs9366651	6	26336696	T	G	0.00948542	0.0121	0.507037	0.00127132	0.0159	8.6e-14	0.4459	TRUE	55.6677
Usual walking pace	Ulcerative colitis	rs9783304	11	43660255	T	G	0.00763598	0.0073	0.689164	0.00136834	0.017	2.4e-08	0.6658	TRUE	31.1416
Usual walking pace	Crohn's disease	rs10750025	11	113424042	T	C	-0.0083554	0.0182	0.681757	0.00136528	0.0173	9.4e-10	0.2928	TRUE	37.4534
Usual walking pace	Crohn's disease	rs10828258	10	21929734	G	A	-0.00932641	0.0197	0.319319	0.00135882	0.0171	6.7e-12	0.2479	TRUE	47.1091
Usual walking pace	Crohn's disease	rs10862220	12	81430599	G	T	0.00840767	-0.0153	0.674897	0.00135051	0.0169	4.8e-10	0.3644	TRUE	38.7575
Usual walking pace	Crohn's disease	rs10883618	10	103117653	A	G	0.0078103	0.0071	0.372248	0.00130834	0.0165	2.4e-09	0.6663	TRUE	35.6364
Usual walking pace	Crohn's disease	rs11039324	11	47665686	A	G	-0.0102105	0.0207	0.403963	0.00128765	0.0164	2.2e-15	0.2079	TRUE	62.8779
Usual walking pace	Crohn's disease	rs11077815	17	74389890	C	T	-0.00713336	-0.0072	0.623657	0.00130691	0.0165	4.8e-08	0.6635	TRUE	29.7918
Usual walking pace	Crohn's disease	rs11152989	6	96936061	T	C	-0.00751226	0.0254	0.312264	0.00136699	0.0171	3.9e-08	0.1375	TRUE	30.2003
Usual walking pace	Crohn's disease	rs113825410	1	40057543	G	A	-0.00881182	0.0511	0.224386	0.00151778	0.0191	6.4e-09	0.00753199	TRUE	33.7065
Usual walking pace	Crohn's disease	rs11548200	1	156290656	C	T	-0.016041	0.033	0.066034	0.00255177	0.0327	3.3e-10	0.3117	TRUE	39.5166
Usual walking pace	Crohn's disease	rs11682482	2	226486479	G	T	0.00801894	-0.0249	0.680801	0.00135595	0.0172	3.3e-09	0.1477	TRUE	34.9741
Usual walking pace	Crohn's disease	rs11732213	4	1704244	C	T	0.0091614	0.0064	0.195605	0.00159593	0.0202	9.4e-09	0.750501	TRUE	32.9531
Usual walking pace	Crohn's disease	rs11761141	7	69423362	G	T	-0.00789936	0.0039	0.325697	0.00135132	0.017	5e-09	0.8205	TRUE	34.1718
Usual walking pace	Crohn's disease	rs11848096	14	100969235	C	T	-0.00750831	-0.0087	0.386669	0.00130696	0.0168	9.2e-09	0.6046	TRUE	33.0035
Usual walking pace	Crohn's disease	rs11881338	19	18838014	A	T	0.00817022	-0.0069	0.48742	0.00127146	0.0162	1.3e-10	0.6675	FALSE	41.2916
Usual walking pace	Crohn's disease	rs12042959	1	243533273	G	A	0.0125663	-0.0033	0.14387	0.00181269	0.0231	4.1e-12	0.8877	TRUE	48.0582
Usual walking pace	Crohn's disease	rs12461902	19	30265235	A	G	-0.00801134	0.0059	0.329608	0.00135739	0.0173	3.6e-09	0.732501	TRUE	34.8338
Usual walking pace	Crohn's disease	rs12747822	1	91201451	A	T	0.0117683	-0.0157	0.09792	0.00213998	0.0271	3.8e-08	0.5623	FALSE	30.2418
Usual walking pace	Crohn's disease	rs12883788	14	33303540	T	C	-0.00779959	-0.0106	0.459747	0.00127443	0.0169	9.4e-10	0.5302	TRUE	37.4552
Usual walking pace	Crohn's disease	rs139398785	2	161132876	G	C	-0.00999513	0.0286	0.140415	0.00182329	0.0235	4.2e-08	0.2232	FALSE	30.0514
Usual walking pace	Crohn's disease	rs144333966	4	61109385	G	A	0.0304614	0.059	0.014646	0.00544615	0.0994	2.2e-08	0.553	TRUE	31.2839
Usual walking pace	Crohn's disease	rs1592	2	135722143	C	A	0.0074513	-0.0378	0.395455	0.00128817	0.017	7.3e-09	0.0262301	TRUE	33.4594
Usual walking pace	Crohn's disease	rs2037735	19	48012469	T	C	-0.0112677	0.0576	0.120628	0.00194308	0.0249	6.7e-09	0.0209002	TRUE	33.6271
Usual walking pace	Crohn's disease	rs205262	6	34563164	G	A	-0.00870949	-0.0095	0.26893	0.00142654	0.018	1e-09	0.598401	TRUE	37.275
Usual walking pace	Crohn's disease	rs2170670	12	16944621	A	G	-0.00708769	-0.0136	0.606925	0.0012972	0.0164	4.7e-08	0.406	TRUE	29.8535
Usual walking pace	Crohn's disease	rs2297600	1	32207581	G	T	-0.0115607	-0.0158	0.17194	0.00168167	0.0216	6.2e-12	0.4654	TRUE	47.2592
Usual walking pace	Crohn's disease	rs2439823	10	99778226	G	A	-0.0072789	0.0506	0.545578	0.00127453	0.0161	1.1e-08	0.00167402	TRUE	32.6161
Usual walking pace	Crohn's disease	rs2602731	19	4944771	G	A	-0.00766675	0.0075	0.681058	0.00136907	0.0176	2.1e-08	0.6693	TRUE	31.3597
Usual walking pace	Crohn's disease	rs2644135	1	201856256	G	C	0.00751192	-0.0174	0.655936	0.00133245	0.0171	1.7e-08	0.3073	FALSE	31.7834
Usual walking pace	Crohn's disease	rs2645979	12	84017043	A	G	0.00861798	-0.0253	0.357204	0.00132024	0.0167	6.7e-11	0.1309	TRUE	42.6094
Usual walking pace	Crohn's disease	rs273512	19	18224729	T	C	-0.00966507	0.0189	0.405352	0.00129058	0.0164	6.9e-14	0.2495	TRUE	56.0842
Usual walking pace	Crohn's disease	rs28519617	3	135874930	G	T	-0.00812933	-0.022	0.269813	0.0014336	0.0181	1.4e-08	0.222	TRUE	32.1554
Usual walking pace	Crohn's disease	rs35711462	5	50847577	G	A	-0.0071659	-0.0011	0.511213	0.00126947	0.016	1.7e-08	0.946	TRUE	31.8637
Usual walking pace	Crohn's disease	rs4109292	10	126710654	A	G	0.00735336	0.0202	0.493943	0.00126787	0.016	6.6e-09	0.2074	TRUE	33.6374
Usual walking pace	Crohn's disease	rs4516268	17	1846831	A	C	0.00983008	-0.0116	0.193704	0.00160664	0.0211	9.5e-10	0.5827	TRUE	37.4349
Usual walking pace	Crohn's disease	rs45583845	14	57858194	G	C	-0.0198998	-0.0112	0.034279	0.0036328	0.0511	4.3e-08	0.8265	FALSE	30.0064
Usual walking pace	Crohn's disease	rs4643373	17	47123423	C	T	0.0077266	-0.0161	0.299973	0.00138223	0.0177	2.3e-08	0.3637	TRUE	31.2476
Usual walking pace	Crohn's disease	rs4715208	6	50829471	G	A	-0.0083844	-0.0212	0.752863	0.00146572	0.0182	1.1e-08	0.2456	TRUE	32.7222
Usual walking pace	Crohn's disease	rs55680124	2	105984624	T	C	-0.010742	0.0099	0.154913	0.00174984	0.0226	8.3e-10	0.6603	TRUE	37.6854
Usual walking pace	Crohn's disease	rs57800857	4	140867638	C	A	0.00867607	-0.0024	0.36486	0.00132214	0.0166	5.3e-11	0.883	TRUE	43.0617
Usual walking pace	Crohn's disease	rs613872	18	53210302	T	G	-0.0147074	0.0154	0.825829	0.00167052	0.0212	1.3e-18	0.4679	TRUE	77.5119
Usual walking pace	Crohn's disease	rs62048402	16	53803223	A	G	-0.00987537	0.036	0.403579	0.00129011	0.0161	1.9e-14	0.0256803	TRUE	58.594
Usual walking pace	Crohn's disease	rs6763292	3	129050756	G	A	0.00958833	0.0173	0.780939	0.00153076	0.0196	3.8e-10	0.3755	TRUE	39.2348
Usual walking pace	Crohn's disease	rs7789719	7	66893916	C	T	0.00854199	-0.0141	0.782126	0.00153719	0.0196	2.7e-08	0.4723	TRUE	30.879
Usual walking pace	Crohn's disease	rs7795394	7	113560607	A	T	0.00930493	-0.0201	0.624965	0.00130867	0.0166	1.2e-12	0.2266	FALSE	50.5552
Usual walking pace	Crohn's disease	rs7896518	10	65104500	G	A	0.00999095	0.0237	0.427878	0.00129269	0.0161	1.1e-14	0.1422	TRUE	59.7344
Usual walking pace	Crohn's disease	rs8010773	14	46956863	C	T	-0.00816754	-0.0265	0.38208	0.00130079	0.0163	3.4e-10	0.1036	TRUE	39.4247
Usual walking pace	Crohn's disease	rs8011870	14	80173397	A	G	-0.00782739	-0.0025	0.288257	0.00140635	0.018	2.6e-08	0.888	TRUE	30.9776
Usual walking pace	Crohn's disease	rs8028757	15	75824479	T	A	0.0107284	0.0296	0.130387	0.00192335	0.0252	2.4e-08	0.2392	FALSE	31.1138
Usual walking pace	Crohn's disease	rs819167	20	32903687	G	A	-0.0157993	-0.0001	0.936466	0.00259282	0.0314	1.1e-09	0.997	TRUE	37.1305
Usual walking pace	Crohn's disease	rs830627	3	71675270	A	G	0.00742054	-0.0071	0.417471	0.00128505	0.0164	7.7e-09	0.6629	TRUE	33.345
Usual walking pace	Crohn's disease	rs891387	18	21103909	C	T	0.00786028	-0.0248	0.49494	0.00126616	0.016	5.4e-10	0.1219	TRUE	38.5389
Usual walking pace	Crohn's disease	rs9366651	6	26336696	T	G	0.00948542	0.0034	0.507037	0.00127132	0.0161	8.6e-14	0.8326	TRUE	55.6677
Usual walking pace	Crohn's disease	rs9783304	11	43660255	T	G	0.00763598	0.0091	0.689164	0.00136834	0.0172	2.4e-08	0.598	TRUE	31.1416
Hand grip strength (left)	Inflammatory bowel disease	rs10097417	8	110361477	G	A	-0.0132302	0.026	0.170904	0.00197055	0.0165	461026	0.1137	TRUE	45.0773
Hand grip strength (left)	Inflammatory bowel disease	rs10144445	14	39695362	G	C	-0.00936876	0.0232	0.350118	0.00155918	0.0129	461026	0.0719499	FALSE	36.1054
Hand grip strength (left)	Inflammatory bowel disease	rs10176878	2	59952274	C	T	-0.0129478	0.0014	0.190861	0.0018962	0.0161	461026	0.9312	TRUE	46.6255
Hand grip strength (left)	Inflammatory bowel disease	rs10205394	2	218150948	C	G	-0.0113217	-0.0204	0.200728	0.00185667	0.0152	461026	0.1792	FALSE	37.1838
Hand grip strength (left)	Inflammatory bowel disease	rs10403906	19	37376756	A	G	-0.0100323	-0.0327	0.476375	0.00148665	0.0127	461026	0.01	TRUE	45.539
Hand grip strength (left)	Inflammatory bowel disease	rs1044299	1	176811873	T	C	0.01401	-0.0083	0.546046	0.00149362	0.0125	461026	0.507399	TRUE	87.9824
Hand grip strength (left)	Inflammatory bowel disease	rs10786706	10	104500659	T	C	0.0100072	0.024	0.465745	0.00148741	0.0123	461026	0.0514399	TRUE	45.2651
Hand grip strength (left)	Inflammatory bowel disease	rs10788958	1	54040670	G	C	0.0141976	-0.0025	0.644753	0.00156276	0.0131	461026	0.8496	FALSE	82.5364
Hand grip strength (left)	Inflammatory bowel disease	rs10821939	10	63751748	A	G	-0.00935422	-0.0284	0.573342	0.00150339	0.0126	461026	0.0246297	TRUE	38.7143
Hand grip strength (left)	Inflammatory bowel disease	rs10831903	11	12758660	T	C	0.00928662	-0.0111	0.423383	0.00151154	0.0127	461026	0.3792	TRUE	37.7464
Hand grip strength (left)	Inflammatory bowel disease	rs10846071	12	15016236	T	C	-0.016641	-0.016	0.393672	0.00151685	0.0126	461026	0.2042	TRUE	120.358
Hand grip strength (left)	Inflammatory bowel disease	rs10934857	3	128199662	A	G	0.00928675	-0.0213	0.258913	0.00170182	0.0145	461026	0.1421	TRUE	29.7783
Hand grip strength (left)	Inflammatory bowel disease	rs10988217	9	131888116	G	A	-0.00920657	0.0042	0.603742	0.00152911	0.0128	461026	0.7411	TRUE	36.2509
Hand grip strength (left)	Inflammatory bowel disease	rs11002322	10	79649653	T	G	-0.00998924	-0.0346	0.340459	0.00157255	0.0131	461026	0.00841492	TRUE	40.3512
Hand grip strength (left)	Inflammatory bowel disease	rs11003014	10	81231387	G	A	0.011433	-0.0119	0.161184	0.00202143	0.0166	461026	0.4747	TRUE	31.9892
Hand grip strength (left)	Inflammatory bowel disease	rs11076004	16	53913930	A	G	-0.0115356	0.0132	0.418177	0.00150909	0.0127	461026	0.2973	TRUE	58.4319
Hand grip strength (left)	Inflammatory bowel disease	rs11111267	12	102811239	G	A	0.0108359	-0.0042	0.18106	0.00192886	0.0161	461026	0.794301	TRUE	31.5594
Hand grip strength (left)	Inflammatory bowel disease	rs11121542	1	10393920	A	G	-0.0157601	-0.0034	0.122677	0.00225916	0.0187	461026	0.8571	TRUE	48.6658
Hand grip strength (left)	Inflammatory bowel disease	rs11168357	12	48412138	A	G	-0.00962864	0.0151	0.246008	0.00172661	0.0143	461026	0.2925	TRUE	31.0986
Hand grip strength (left)	Inflammatory bowel disease	rs11243202	6	7719940	C	T	0.00972237	-0.0057	0.486019	0.0014909	0.0124	461026	0.6469	TRUE	42.5253
Hand grip strength (left)	Inflammatory bowel disease	rs112485536	3	195971019	T	C	0.0161779	-0.0237	0.075507	0.00281803	0.0238	461026	0.3206	TRUE	32.9574
Hand grip strength (left)	Inflammatory bowel disease	rs113315602	6	32584864	C	A	-0.0181886	-0.0865	0.095848	0.00266345	0.0804	461026	0.2819	TRUE	46.6347
Hand grip strength (left)	Inflammatory bowel disease	rs113434679	17	44192568	A	C	-0.0149156	-0.0442	0.199577	0.00187618	0.0176	461026	0.0118899	TRUE	63.2022
Hand grip strength (left)	Inflammatory bowel disease	rs113918482	5	161289270	G	A	-0.0101011	0.019	0.222507	0.00178515	0.0147	461026	0.1982	TRUE	32.0175
Hand grip strength (left)	Inflammatory bowel disease	rs116409670	5	37327472	T	C	-0.0152418	-0.0165	0.079819	0.00273867	0.0234	461026	0.4806	TRUE	30.9737
Hand grip strength (left)	Inflammatory bowel disease	rs11642954	16	24824248	A	G	-0.0117025	-0.0307	0.195019	0.00187683	0.0159	461026	0.0528701	TRUE	38.8783
Hand grip strength (left)	Inflammatory bowel disease	rs11669079	19	52219938	T	A	0.0109542	0.0001	0.705026	0.00163169	0.0137	461026	0.997	FALSE	45.0698
Hand grip strength (left)	Inflammatory bowel disease	rs116922558	9	118802375	G	A	-0.0215842	0.0212	0.039916	0.00385425	0.0393	461026	0.5888	TRUE	31.3612
Hand grip strength (left)	Inflammatory bowel disease	rs11769549	7	23122239	A	T	0.0204956	0.0216	0.062372	0.00311228	0.0263	461026	0.4107	FALSE	43.3675
Hand grip strength (left)	Inflammatory bowel disease	rs12316046	12	15054415	G	A	-0.0174165	-0.0172	0.37795	0.00152991	0.0128	461026	0.1784	TRUE	129.596
Hand grip strength (left)	Inflammatory bowel disease	rs12473732	2	44118428	T	C	0.0109869	-0.0291	0.486507	0.00148601	0.0125	461026	0.0194102	TRUE	54.6647
Hand grip strength (left)	Inflammatory bowel disease	rs12528131	6	105398086	G	A	-0.00882788	-0.0072	0.488343	0.00148565	0.0127	461026	0.5677	TRUE	35.3085
[truncated: 893 more rows]

## Sheet: Table 4
Supplementary Table 4 SNPs used as valid instrumental variables for IBD on sarcopenia.
exposure	outcome	SNP	chr	position	effect_allele	other_allele	beta.exposure	beta.outcome	eaf.outcome	se.exposure	se.outcome	pval.exposure	pval.outcome	mr_keep	F-statistic
Inflammatory bowel disease	Appendicular lean mass	rs10114470	9	117547772	C	T	0.1475	-0.0013	0.682	0.0137	0.002	4.1e-27	0.5138	TRUE	115.916
Inflammatory bowel disease	Appendicular lean mass	rs10800309	1	161472158	G	A	-0.123	0.001	0.682	0.0133	0.002	1.94e-20	0.6271	TRUE	85.5277
Inflammatory bowel disease	Appendicular lean mass	rs10826797	10	30690376	T	G	-0.099	-0.0044	0.3087	0.0136	0.0021	3.99e-13	0.0346697	TRUE	52.9898
Inflammatory bowel disease	Appendicular lean mass	rs10953551	7	107480901	G	A	-0.1033	0.0012	0.5924	0.0127	0.0019	4.94e-16	0.549099	TRUE	66.1597
Inflammatory bowel disease	Appendicular lean mass	rs111456533	10	126439381	A	G	-0.1031	0.0033	0.1623	0.017	0.0026	1.18e-09	0.1931	TRUE	36.7807
Inflammatory bowel disease	Appendicular lean mass	rs11152949	6	106449085	G	A	0.1019	0.0002	0.3263	0.0133	0.002	1.56e-14	0.9164	TRUE	58.7009
Inflammatory bowel disease	Appendicular lean mass	rs11195128	10	112186148	T	C	0.0792	0.0008	0.3466	0.0133	0.002	2.74e-09	0.6989	TRUE	35.4607
Inflammatory bowel disease	Appendicular lean mass	rs11209013	1	67656286	G	A	0.0773	-0.0016	0.5314	0.0124	0.0019	4.46e-10	0.396	TRUE	38.8611
Inflammatory bowel disease	Appendicular lean mass	rs11221335	11	128385906	C	T	0.0827	-0.0033	0.2135	0.0148	0.0023	2.44e-08	0.1577	TRUE	31.2239
Inflammatory bowel disease	Appendicular lean mass	rs11236797	11	76299649	A	C	0.1488	-0.0007	0.452	0.0125	0.0019	7.19e-33	0.710101	TRUE	141.705
Inflammatory bowel disease	Appendicular lean mass	rs112936798	1	39802381	C	A	-0.1844	-0.0002	0.029	0.0332	0.0056	2.89e-08	0.9675	TRUE	30.8493
Inflammatory bowel disease	Appendicular lean mass	rs113846785	17	70611194	G	C	-0.1319	-0.0009	0.1535	0.018	0.0027	2.47e-13	0.7493	TRUE	53.6963
Inflammatory bowel disease	Appendicular lean mass	rs11548656	16	81916912	G	A	-0.2374	0.002	0.0357	0.0362	0.0051	5.18e-11	0.6955	TRUE	43.0075
Inflammatory bowel disease	Appendicular lean mass	rs11581607	1	67707690	A	G	-0.6578	-0.0011	0.0668	0.0294	0.0037	4.59e-111	0.7683	TRUE	500.603
Inflammatory bowel disease	Appendicular lean mass	rs11669299	19	10496621	T	C	-0.1107	-0.0036	0.2021	0.0157	0.0024	1.84e-12	0.1236	TRUE	49.716
Inflammatory bowel disease	Appendicular lean mass	rs11677002	2	28614401	C	T	-0.0931	0.003	0.4787	0.0126	0.0019	1.37e-13	0.1092	TRUE	54.5957
Inflammatory bowel disease	Appendicular lean mass	rs11734570	4	38588453	A	G	0.0694	-0.0023	0.3883	0.0127	0.0019	4.8e-08	0.2448	TRUE	29.8615
Inflammatory bowel disease	Appendicular lean mass	rs11768365	7	6545188	G	A	-0.0837	-0.0021	0.227	0.0152	0.0023	3.88e-08	0.3499	TRUE	30.3224
Inflammatory bowel disease	Appendicular lean mass	rs117981694	12	40822098	A	G	0.3452	0.0046	0.0168	0.0411	0.0073	4.53e-17	0.5285	TRUE	70.5437
Inflammatory bowel disease	Appendicular lean mass	rs12136659	1	172844250	C	T	0.087	0.0054	0.2635	0.0142	0.0021	1.02e-09	0.0111599	TRUE	37.5372
Inflammatory bowel disease	Appendicular lean mass	rs1250573	10	81042475	A	G	-0.098	0.0067	0.3308	0.0138	0.002	1.11e-12	0.000842791	TRUE	50.4306
Inflammatory bowel disease	Appendicular lean mass	rs1267496	6	14716017	C	G	0.1053	-0.0071	0.8065	0.0159	0.0024	3.39e-11	0.00278298	FALSE	43.8594
Inflammatory bowel disease	Appendicular lean mass	rs1268339	1	1215424	C	T	0.0907	-0.0008	0.2296	0.0163	0.0023	2.75e-08	0.722099	TRUE	30.9627
Inflammatory bowel disease	Appendicular lean mass	rs12825700	12	68492980	A	G	0.1324	0.0012	0.3856	0.0127	0.0019	1.27e-25	0.5429	TRUE	108.685
Inflammatory bowel disease	Appendicular lean mass	rs12936409	17	38043649	T	C	0.1406	-0.001	0.4743	0.0124	0.0019	7.73e-30	0.590999	TRUE	128.566
Inflammatory bowel disease	Appendicular lean mass	rs1297264	21	16816017	G	A	-0.1462	0.0081	0.4436	0.0126	0.0019	3.98e-31	2.43e-05	TRUE	134.634
Inflammatory bowel disease	Appendicular lean mass	rs1317209	1	20140036	A	G	0.1164	-0.0015	0.1707	0.016	0.0025	3.79e-13	0.5348	TRUE	52.9256
Inflammatory bowel disease	Appendicular lean mass	rs1319951	18	46404813	G	C	-0.0851	-0.0071	0.2452	0.0147	0.0022	7.5e-09	0.00132801	FALSE	33.5139
Inflammatory bowel disease	Appendicular lean mass	rs13422838	2	187502846	C	T	-0.1143	-0.0015	0.1085	0.0205	0.003	2.56e-08	0.6109	TRUE	31.0874
Inflammatory bowel disease	Appendicular lean mass	rs140933577	13	40836270	C	T	-0.1857	0.0079	0.0492	0.0305	0.0046	1.13e-09	0.0823607	TRUE	37.0701
Inflammatory bowel disease	Appendicular lean mass	rs143210366	6	31492353	G	T	0.2836	-0.0114	0.0285	0.036	0.0062	3.14e-15	0.0669006	TRUE	62.0594
Inflammatory bowel disease	Appendicular lean mass	rs1445004	5	40414419	T	C	0.1689	-0.0017	0.6054	0.0127	0.0019	3.48e-40	0.3728	TRUE	176.869
Inflammatory bowel disease	Appendicular lean mass	rs145568234	6	32247045	G	T	0.86	-0.0198	0.0245	0.0476	0.0067	4.73e-73	0.00307999	TRUE	326.425
Inflammatory bowel disease	Appendicular lean mass	rs1456896	7	50304461	T	C	0.0879	-0.0024	0.6675	0.0133	0.002	4.5e-11	0.2318	TRUE	43.6792
Inflammatory bowel disease	Appendicular lean mass	rs149169037	7	20577298	A	G	-0.1338	0.001	0.0925	0.0242	0.0033	3.26e-08	0.7616	TRUE	30.569
Inflammatory bowel disease	Appendicular lean mass	rs154873	20	57856336	A	G	-0.0813	-0.0001	0.3576	0.0132	0.002	7.38e-10	0.9797	TRUE	37.9344
Inflammatory bowel disease	Appendicular lean mass	rs1558619	2	102931550	T	G	-0.0843	0.007	0.5266	0.0123	0.0019	8.9e-12	0.000175198	TRUE	46.9726
Inflammatory bowel disease	Appendicular lean mass	rs16940202	16	86014241	C	T	0.113	0.0041	0.1614	0.0169	0.0026	2.5e-11	0.1073	TRUE	44.7078
Inflammatory bowel disease	Appendicular lean mass	rs17656349	5	149605994	T	C	0.0731	-0.0007	0.5561	0.0125	0.0019	5.17e-09	0.732099	TRUE	34.1991
Inflammatory bowel disease	Appendicular lean mass	rs1864239	15	80205354	G	A	1.3366	-0.042	0.0013	0.1782	0.0264	6.27e-14	0.1111	TRUE	56.2584
Inflammatory bowel disease	Appendicular lean mass	rs1887428	9	4984530	C	G	-0.1643	-0.001	0.6255	0.0131	0.002	2.46e-36	0.619599	FALSE	157.301
Inflammatory bowel disease	Appendicular lean mass	rs194746	14	69282887	T	C	0.0833	0.0001	0.4892	0.0124	0.0019	1.84e-11	0.9771	TRUE	45.1281
Inflammatory bowel disease	Appendicular lean mass	rs212402	6	159472295	A	G	-0.0743	0.0012	0.6393	0.013	0.002	1.06e-08	0.5307	TRUE	32.6656
Inflammatory bowel disease	Appendicular lean mass	rs2301127	16	11367477	A	G	0.0783	0.0043	0.5304	0.0126	0.0019	4.96e-10	0.0235901	TRUE	38.6173
Inflammatory bowel disease	Appendicular lean mass	rs2384352	10	35492832	G	A	0.0951	-0.0029	0.3329	0.0131	0.002	3.12e-13	0.1425	TRUE	52.7009
Inflammatory bowel disease	Appendicular lean mass	rs2413583	22	39659773	T	C	-0.1732	-0.0006	0.1641	0.0171	0.0026	4.6e-24	0.8009	TRUE	102.59
Inflammatory bowel disease	Appendicular lean mass	rs243505	7	148435339	G	A	-0.0805	-0.0043	0.3827	0.0128	0.0019	3.04e-10	0.0266698	TRUE	39.5523
Inflammatory bowel disease	Appendicular lean mass	rs2488398	1	197701376	C	G	0.0985	0.0019	0.2133	0.0149	0.0023	3.63e-11	0.3975	FALSE	43.7019
Inflammatory bowel disease	Appendicular lean mass	rs2593855	3	71175495	T	C	-0.0832	0.0009	0.3493	0.014	0.002	2.54e-09	0.667699	TRUE	35.3176
Inflammatory bowel disease	Appendicular lean mass	rs2836881	21	40466299	T	G	-0.1643	0.0027	0.2666	0.0146	0.0022	1.96e-29	0.2057	TRUE	126.64
Inflammatory bowel disease	Appendicular lean mass	rs28374519	16	28489342	A	G	-0.1105	-0.004	0.4127	0.0137	0.002	6.55e-16	0.04343	TRUE	65.0554
Inflammatory bowel disease	Appendicular lean mass	rs2838517	21	45613825	C	T	-0.128	-0.0003	0.6106	0.0125	0.002	1.83e-24	0.864	TRUE	104.858
Inflammatory bowel disease	Appendicular lean mass	rs3024493	1	206943968	A	C	0.1911	-0.0021	0.154	0.0165	0.0026	4.04e-31	0.4151	TRUE	134.139
Inflammatory bowel disease	Appendicular lean mass	rs341295	5	111848890	T	C	0.0702	-0.0023	0.4624	0.0124	0.0019	1.45e-08	0.228	TRUE	32.0502
Inflammatory bowel disease	Appendicular lean mass	rs35730213	1	200874229	C	G	-0.1346	-0.0043	0.2929	0.014	0.0021	7.5e-22	0.0380996	FALSE	92.4345
Inflammatory bowel disease	Appendicular lean mass	rs3820330	1	20142413	A	C	-0.0892	0.0021	0.3127	0.014	0.002	1.72e-10	0.304	TRUE	40.5951
Inflammatory bowel disease	Appendicular lean mass	rs3850378	14	88417517	C	T	0.1536	0.0007	0.0968	0.0207	0.0032	1.1e-13	0.8316	TRUE	55.0607
Inflammatory bowel disease	Appendicular lean mass	rs3897234	13	27542030	C	T	0.0971	-0.0007	0.2293	0.0145	0.0023	1.9e-11	0.7601	TRUE	44.8438
Inflammatory bowel disease	Appendicular lean mass	rs4256018	20	6093889	G	T	0.0786	0.0023	0.2717	0.0138	0.0021	1.23e-08	0.289	TRUE	32.4405
Inflammatory bowel disease	Appendicular lean mass	rs4380956	8	126529074	A	G	0.0907	-0.0029	0.6169	0.0127	0.0019	1.12e-12	0.1413	TRUE	51.0043
Inflammatory bowel disease	Appendicular lean mass	rs4654925	1	20227723	C	G	-0.1172	-0.0042	0.4666	0.0124	0.0019	4.8e-21	0.0257899	FALSE	89.333
Inflammatory bowel disease	Appendicular lean mass	rs4676408	2	241574401	A	G	0.1011	0.0034	0.5183	0.013	0.0019	7.63e-15	0.0722703	TRUE	60.4805
Inflammatory bowel disease	Appendicular lean mass	rs4712528	6	20678430	C	G	0.1043	0.0011	0.7824	0.0152	0.0023	7.14e-12	0.6181	FALSE	47.0849
Inflammatory bowel disease	Appendicular lean mass	rs4807569	19	1123378	C	A	0.1281	0.0012	0.2015	0.0152	0.0024	4.24e-17	0.5975	TRUE	71.025
Inflammatory bowel disease	Appendicular lean mass	rs4957256	5	40207142	T	C	-0.1179	0.0069	0.2074	0.0155	0.0023	3.37e-14	0.00314601	TRUE	57.8581
Inflammatory bowel disease	Appendicular lean mass	rs55946629	2	43851246	A	C	0.1298	-0.0093	0.1448	0.018	0.0027	5.45e-13	0.000602102	TRUE	52.0001
Inflammatory bowel disease	Appendicular lean mass	rs56062135	15	67455630	T	C	0.1382	-0.0078	0.2363	0.0145	0.0022	1.37e-21	0.000503501	TRUE	90.8406
Inflammatory bowel disease	Appendicular lean mass	rs56116661	3	188401160	T	C	-0.1	0.0012	0.2021	0.0163	0.0024	9.27e-10	0.6145	TRUE	37.6378
Inflammatory bowel disease	Appendicular lean mass	rs56235845	5	176798040	G	T	0.0877	-0.0034	0.3292	0.0138	0.002	1.77e-10	0.0949708	TRUE	40.3869
Inflammatory bowel disease	Appendicular lean mass	rs5754100	22	21916166	C	T	0.1293	0.0015	0.1873	0.016	0.0024	7.14e-16	0.544999	TRUE	65.3066
Inflammatory bowel disease	Appendicular lean mass	rs5763793	22	30526632	T	G	0.0734	0.018	0.36	0.013	0.002	1.47e-08	1.43e-19	TRUE	31.8791
Inflammatory bowel disease	Appendicular lean mass	rs6017342	20	43065028	C	A	0.1156	-0.002	0.5174	0.0135	0.0019	1.07e-17	0.295	TRUE	73.3243
Inflammatory bowel disease	Appendicular lean mass	rs6062496	20	62329099	A	G	0.137	-0.0056	0.5459	0.0129	0.0019	2.83e-26	0.00318398	TRUE	112.788
Inflammatory bowel disease	Appendicular lean mass	rs6063502	20	48955595	G	A	-0.0734	-0.0044	0.3481	0.0134	0.002	4.55e-08	0.0286603	TRUE	30.0042
Inflammatory bowel disease	Appendicular lean mass	rs62126610	19	33748183	G	A	0.1407	-0.0018	0.1673	0.0166	0.0026	2.6e-17	0.4854	TRUE	71.8409
Inflammatory bowel disease	Appendicular lean mass	rs62180107	2	199629721	C	G	-0.0797	0.0053	0.3535	0.0132	0.002	1.55e-09	0.00774908	FALSE	36.456
Inflammatory bowel disease	Appendicular lean mass	rs62183956	2	219046122	T	C	-0.078	0.0138	0.4814	0.0125	0.0019	4.49e-10	2.05e-13	TRUE	38.9376
Inflammatory bowel disease	Appendicular lean mass	rs62324212	4	123560939	A	C	0.0886	-0.0049	0.4372	0.0127	0.0019	2.67e-12	0.00980099	TRUE	48.6698
Inflammatory bowel disease	Appendicular lean mass	rs62378712	5	158614045	C	T	-0.0776	0.0004	0.2709	0.0142	0.0021	4.23e-08	0.8667	TRUE	29.8639
Inflammatory bowel disease	Appendicular lean mass	rs62408218	6	90931858	T	C	-0.0818	0.0003	0.3593	0.0129	0.002	2.4e-10	0.8604	TRUE	40.2094
Inflammatory bowel disease	Appendicular lean mass	rs62482552	7	100522355	A	G	-0.0737	0.0002	0.5798	0.0131	0.0019	1.97e-08	0.9259	TRUE	31.6514
Inflammatory bowel disease	Appendicular lean mass	rs6457681	6	32773497	T	G	-0.1687	-0.0005	0.2391	0.0153	0.0022	3.75e-28	0.806	TRUE	121.576
Inflammatory bowel disease	Appendicular lean mass	rs6579807	5	150286845	T	C	0.125	-0.0005	0.1265	0.0189	0.0028	4.01e-11	0.8494	TRUE	43.7418
Inflammatory bowel disease	Appendicular lean mass	rs6584282	10	101286495	G	A	-0.152	0.0005	0.5144	0.0124	0.0019	1.19e-34	0.7826	TRUE	150.26
Inflammatory bowel disease	Appendicular lean mass	rs6740847	2	182308352	G	A	-0.0924	0.0001	0.5631	0.0125	0.0019	1.22e-13	0.9653	TRUE	54.6417
Inflammatory bowel disease	Appendicular lean mass	rs6873866	5	96247810	C	T	-0.0919	0.0068	0.5647	0.0128	0.0019	6.15e-13	0.000358303	TRUE	51.5479
Inflammatory bowel disease	Appendicular lean mass	rs6933404	6	137959235	C	T	0.0863	-0.0074	0.2197	0.0149	0.0023	6.64e-09	0.001305	TRUE	33.5466
Inflammatory bowel disease	Appendicular lean mass	rs714910	17	32617265	C	A	-0.0959	0.0018	0.2801	0.0139	0.0021	6.23e-12	0.4043	TRUE	47.6001
Inflammatory bowel disease	Appendicular lean mass	rs7190426	16	23855853	C	A	-0.0872	0.0037	0.202	0.0155	0.0024	2.06e-08	0.1142	TRUE	31.6497
Inflammatory bowel disease	Appendicular lean mass	rs7256518	19	10626375	A	G	-0.1665	-0.0125	0.9382	0.0276	0.004	1.63e-09	0.001789	TRUE	36.3924
Inflammatory bowel disease	Appendicular lean mass	rs72852162	2	145486323	C	A	-0.1129	0.0068	0.1141	0.0202	0.003	2.3e-08	0.0224502	TRUE	31.2381
Inflammatory bowel disease	Appendicular lean mass	rs744166	17	40514201	G	A	-0.1109	0.0067	0.4259	0.0126	0.0019	1.34e-18	0.000484395	TRUE	77.4679
Inflammatory bowel disease	Appendicular lean mass	rs749910	16	50758849	A	G	0.1961	-0.0016	0.2498	0.0138	0.0022	7.83e-46	0.4654	TRUE	201.928
Inflammatory bowel disease	Appendicular lean mass	rs7532133	1	160851534	G	A	0.0789	-0.0044	0.6798	0.0134	0.002	3.83e-09	0.0298003	TRUE	34.6692
Inflammatory bowel disease	Appendicular lean mass	rs755374	5	158829294	T	C	0.1767	-0.0039	0.3333	0.0134	0.002	1.59e-39	0.0573297	TRUE	173.886
Inflammatory bowel disease	Appendicular lean mass	rs7608697	2	61204641	C	A	0.1395	-0.0052	0.3772	0.0126	0.0019	1.67e-28	0.00751796	TRUE	122.577
Inflammatory bowel disease	Appendicular lean mass	rs76286777	2	25195577	C	T	0.0996	-0.0152	0.218	0.0151	0.0023	4.65e-11	2.28e-11	TRUE	43.5076
Inflammatory bowel disease	Appendicular lean mass	rs77272631	3	17184935	C	G	0.2293	0.001	0.0336	0.0417	0.0055	3.72e-08	0.8627	FALSE	30.2368
Inflammatory bowel disease	Appendicular lean mass	rs78771661	8	21986850	T	C	-0.3848	-0.0023	0.0192	0.0669	0.0069	8.95e-09	0.737099	TRUE	33.084
Inflammatory bowel disease	Appendicular lean mass	rs7918084	10	94429467	T	C	0.071	-0.0025	0.5502	0.0125	0.0019	1.38e-08	0.1958	TRUE	32.2624
Inflammatory bowel disease	Appendicular lean mass	rs80262450	18	12818922	A	G	0.1581	0.0037	0.1207	0.019	0.0029	1.04e-16	0.2115	TRUE	69.2399
Inflammatory bowel disease	Appendicular lean mass	rs8056255	16	50885211	A	T	0.2765	0.0017	0.0316	0.0327	0.0055	2.99e-17	0.7539	FALSE	71.4981
Inflammatory bowel disease	Appendicular lean mass	rs938650	8	129552540	A	G	-0.1074	0.0061	0.1294	0.0189	0.0028	1.41e-08	0.0313098	TRUE	32.2913
Inflammatory bowel disease	Appendicular lean mass	rs9934775	16	50383077	T	C	-0.1116	-0.0055	0.1624	0.0172	0.0026	8.77e-11	0.0311501	TRUE	42.099
Inflammatory bowel disease	Usual walking pace	rs10041497	5	141514582	C	T	0.0819	0.000562065	0.617659	0.0129	0.00130249	1.95e-10	0.67	TRUE	40.3077
Inflammatory bowel disease	Usual walking pace	rs10114470	9	117547772	C	T	0.1475	0.000641499	0.682477	0.0137	0.00136176	4.1e-27	0.64	TRUE	115.916
Inflammatory bowel disease	Usual walking pace	rs10746475	1	8168261	A	T	0.1308	-0.000751083	0.814615	0.0164	0.00163051	1.58e-15	0.649999	FALSE	63.6104
Inflammatory bowel disease	Usual walking pace	rs10761659	10	64445564	G	A	0.1585	-0.00082316	0.539828	0.0126	0.00126967	2.3e-36	0.52	TRUE	158.24
Inflammatory bowel disease	Usual walking pace	rs10826797	10	30690376	T	G	-0.099	0.00186091	0.308898	0.0136	0.00138823	3.99e-13	0.18	TRUE	52.9898
Inflammatory bowel disease	Usual walking pace	rs10953551	7	107480901	G	A	-0.1033	0.00166481	0.592443	0.0127	0.00129033	4.94e-16	0.2	TRUE	66.1597
Inflammatory bowel disease	Usual walking pace	rs11066188	12	112610714	A	G	0.0874	-0.00186001	0.408875	0.013	0.00128772	1.76e-11	0.15	TRUE	45.1998
Inflammatory bowel disease	Usual walking pace	rs11152949	6	106449085	G	A	0.1019	0.00091468	0.32617	0.0133	0.00135485	1.56e-14	0.5	TRUE	58.7009
Inflammatory bowel disease	Usual walking pace	rs11195128	10	112186148	T	C	0.0792	0.000556234	0.346069	0.0133	0.00133451	2.74e-09	0.68	TRUE	35.4607
Inflammatory bowel disease	Usual walking pace	rs11209013	1	67656286	G	A	0.0773	-0.000654696	0.531153	0.0124	0.0012686	4.46e-10	0.61	TRUE	38.8611
Inflammatory bowel disease	Usual walking pace	rs11221335	11	128385906	C	T	0.0827	-0.00106214	0.213334	0.0148	0.00154497	2.44e-08	0.49	TRUE	31.2239
Inflammatory bowel disease	Usual walking pace	rs11236797	11	76299649	A	C	0.1488	-0.00180578	0.451948	0.0125	0.00127176	7.19e-33	0.16	TRUE	141.705
Inflammatory bowel disease	Usual walking pace	rs112936798	1	39802381	C	A	-0.1844	-0.00337183	0.028919	0.0332	0.00377818	2.89e-08	0.37	TRUE	30.8493
Inflammatory bowel disease	Usual walking pace	rs11548656	16	81916912	G	A	-0.2374	-0.00520543	0.035661	0.0362	0.00340884	5.18e-11	0.13	TRUE	43.0075
Inflammatory bowel disease	Usual walking pace	rs11581607	1	67707690	A	G	-0.6578	0.00390744	0.066797	0.0294	0.00253348	4.59e-111	0.12	TRUE	500.603
Inflammatory bowel disease	Usual walking pace	rs11669299	19	10496621	T	C	-0.1107	-0.000527463	0.20218	0.0157	0.00157886	1.84e-12	0.74	TRUE	49.716
Inflammatory bowel disease	Usual walking pace	rs11677002	2	28614401	C	T	-0.0931	-0.00301326	0.478289	0.0126	0.00127319	1.37e-13	0.0179999	TRUE	54.5957
Inflammatory bowel disease	Usual walking pace	rs11734570	4	38588453	A	G	0.0694	-0.00362761	0.388783	0.0127	0.00130134	4.8e-08	0.00530005	TRUE	29.8615
Inflammatory bowel disease	Usual walking pace	rs11739135	5	131733397	C	G	0.1366	-0.000137411	0.41203	0.0125	0.00128612	1.1e-27	0.91	FALSE	119.421
Inflammatory bowel disease	Usual walking pace	rs11768365	7	6545188	G	A	-0.0837	-0.000165291	0.226725	0.0152	0.00151084	3.88e-08	0.91	TRUE	30.3224
Inflammatory bowel disease	Usual walking pace	rs117981694	12	40822098	A	G	0.3452	0.00839546	0.016977	0.0411	0.00489607	4.53e-17	0.0860003	TRUE	70.5437
Inflammatory bowel disease	Usual walking pace	rs12136659	1	172844250	C	T	0.087	-0.00168352	0.263512	0.0142	0.00145159	1.02e-09	0.25	TRUE	37.5372
Inflammatory bowel disease	Usual walking pace	rs1250573	10	81042475	A	G	-0.098	-0.00353437	0.330209	0.0138	0.00134741	1.11e-12	0.00870001	TRUE	50.4306
Inflammatory bowel disease	Usual walking pace	rs1267496	6	14716017	C	G	0.1053	0.000447688	0.805831	0.0159	0.00159857	3.39e-11	0.780001	FALSE	43.8594
Inflammatory bowel disease	Usual walking pace	rs1268339	1	1215424	C	T	0.0907	-0.00142223	0.230065	0.0163	0.00156519	2.75e-08	0.36	TRUE	30.9627
Inflammatory bowel disease	Usual walking pace	rs12825700	12	68492980	A	G	0.1324	0.00161159	0.385067	0.0127	0.00130413	1.27e-25	0.22	TRUE	108.685
Inflammatory bowel disease	Usual walking pace	rs12936409	17	38043649	T	C	0.1406	0.00276669	0.473897	0.0124	0.00126702	7.73e-30	0.0290001	TRUE	128.566
Inflammatory bowel disease	Usual walking pace	rs1297264	21	16816017	G	A	-0.1462	-0.000951158	0.443578	0.0126	0.00127609	3.98e-31	0.46	TRUE	134.634
Inflammatory bowel disease	Usual walking pace	rs1317209	1	20140036	A	G	0.1164	-0.000306877	0.17095	0.016	0.00167861	3.79e-13	0.85	TRUE	52.9256
Inflammatory bowel disease	Usual walking pace	rs1319951	18	46404813	G	C	-0.0851	-0.00303339	0.245147	0.0147	0.00147239	7.5e-09	0.0389996	FALSE	33.5139
Inflammatory bowel disease	Usual walking pace	rs1336900	1	150679033	A	G	-0.0848	0.00143058	0.39308	0.0128	0.00129599	2.98e-11	0.27	TRUE	43.8906
Inflammatory bowel disease	Usual walking pace	rs13422838	2	187502846	C	T	-0.1143	0.000169168	0.108323	0.0205	0.00204119	2.56e-08	0.93	TRUE	31.0874
Inflammatory bowel disease	Usual walking pace	rs140933577	13	40838261	C	T	-0.1857	0.00609574	0.059403	0.0305	0.0026813	1.13e-09	0.0230001	TRUE	37.0701
Inflammatory bowel disease	Usual walking pace	rs1445004	5	40414419	T	C	0.1689	-0.00117102	0.605209	0.0127	0.00129418	3.48e-40	0.37	TRUE	176.869
Inflammatory bowel disease	Usual walking pace	rs145568234	6	32247045	G	T	0.86	-0.00477673	0.024385	0.0476	0.00450922	4.73e-73	0.29	TRUE	326.425
Inflammatory bowel disease	Usual walking pace	rs1456896	7	50304461	T	C	0.0879	-0.0020842	0.667564	0.0133	0.00134329	4.5e-11	0.12	TRUE	43.6792
Inflammatory bowel disease	Usual walking pace	rs149169037	7	20586172	A	G	-0.1338	-0.00148403	0.092263	0.0242	0.00220461	3.26e-08	0.5	TRUE	30.569
Inflammatory bowel disease	Usual walking pace	rs154873	20	57855032	A	G	-0.0813	0.00188186	0.358066	0.0132	0.00132073	7.38e-10	0.15	TRUE	37.9344
Inflammatory bowel disease	Usual walking pace	rs1558619	2	102931550	T	G	-0.0843	0.00242471	0.52689	0.0123	0.00126699	8.9e-12	0.0560003	TRUE	46.9726
Inflammatory bowel disease	Usual walking pace	rs16940202	16	86014241	C	T	0.113	-0.00285304	0.16178	0.0169	0.00171807	2.5e-11	0.0969996	TRUE	44.7078
Inflammatory bowel disease	Usual walking pace	rs17656349	5	149605994	T	C	0.0731	0.000788027	0.555914	0.0125	0.00127656	5.17e-09	0.54	TRUE	34.1991
Inflammatory bowel disease	Usual walking pace	rs1864239	15	80205354	G	A	1.3366	-0.0220307	0.001388	0.1782	0.0171667	6.27e-14	0.2	TRUE	56.2584
Inflammatory bowel disease	Usual walking pace	rs1887428	9	4984530	C	G	-0.1643	-0.00221783	0.625457	0.0131	0.00132691	2.46e-36	0.0949992	FALSE	157.301
Inflammatory bowel disease	Usual walking pace	rs194746	14	69282887	T	C	0.0833	0.00067049	0.489027	0.0124	0.00126978	1.84e-11	0.6	TRUE	45.1281
Inflammatory bowel disease	Usual walking pace	rs212402	6	159472295	A	G	-0.0743	-0.000759292	0.639215	0.013	0.00132433	1.06e-08	0.57	TRUE	32.6656
Inflammatory bowel disease	Usual walking pace	rs2301127	16	11367477	A	G	0.0783	0.00100169	0.530023	0.0126	0.00127272	4.96e-10	0.43	TRUE	38.6173
Inflammatory bowel disease	Usual walking pace	rs2384352	10	35492832	G	A	0.0951	0.000720854	0.33304	0.0131	0.00134432	3.12e-13	0.59	TRUE	52.7009
Inflammatory bowel disease	Usual walking pace	rs2413583	22	39659773	T	C	-0.1732	-0.00136443	0.164379	0.0171	0.00170987	4.6e-24	0.42	TRUE	102.59
Inflammatory bowel disease	Usual walking pace	rs243505	7	148435339	G	A	-0.0805	0.00146784	0.382842	0.0128	0.00130507	3.04e-10	0.26	TRUE	39.5523
Inflammatory bowel disease	Usual walking pace	rs2488398	1	197701376	C	G	0.0985	-0.00396506	0.213268	0.0149	0.00154436	3.63e-11	0.01	FALSE	43.7019
Inflammatory bowel disease	Usual walking pace	rs2593855	3	71175533	T	C	-0.0832	-0.00173666	0.349675	0.014	0.00132881	2.54e-09	0.19	TRUE	35.3176
Inflammatory bowel disease	Usual walking pace	rs2836881	21	40466299	T	G	-0.1643	-0.000413506	0.266497	0.0146	0.00143394	1.96e-29	0.77	TRUE	126.64
Inflammatory bowel disease	Usual walking pace	rs2838517	21	45613825	C	T	-0.128	-0.00171848	0.610865	0.0125	0.00129836	1.83e-24	0.19	TRUE	104.858
Inflammatory bowel disease	Usual walking pace	rs3024493	1	206943968	A	C	0.1911	-0.00274874	0.15408	0.0165	0.00175254	4.04e-31	0.12	TRUE	134.139
Inflammatory bowel disease	Usual walking pace	rs341295	5	111848890	T	C	0.0702	0.00293435	0.462281	0.0124	0.00128116	1.45e-08	0.0219999	TRUE	32.0502
Inflammatory bowel disease	Usual walking pace	rs34140409	6	31923654	T	C	-0.1583	-0.00304494	0.082348	0.0237	0.00229661	2.28e-11	0.18	TRUE	44.6134
Inflammatory bowel disease	Usual walking pace	rs35171809	6	167432766	G	A	0.1088	0.000383339	0.469055	0.0123	0.00126548	1.16e-18	0.760001	TRUE	78.2434
Inflammatory bowel disease	Usual walking pace	rs35730213	1	200874229	C	G	-0.1346	-0.00115408	0.292689	0.014	0.00139399	7.5e-22	0.41	FALSE	92.4345
Inflammatory bowel disease	Usual walking pace	rs3792111	2	234179690	T	C	0.1391	-0.00232064	0.522806	0.0124	0.00126601	5.12e-29	0.0669993	TRUE	125.838
Inflammatory bowel disease	Usual walking pace	rs3820330	1	20142413	A	C	-0.0892	-0.000512411	0.312394	0.014	0.00136659	1.72e-10	0.709999	TRUE	40.5951
Inflammatory bowel disease	Usual walking pace	rs3829110	9	139269198	G	A	0.1574	0.00044657	0.424606	0.0125	0.0012787	3.52e-36	0.73	TRUE	158.558
Inflammatory bowel disease	Usual walking pace	rs3850378	14	88417517	C	T	0.1536	-0.00634194	0.096803	0.0207	0.00214997	1.1e-13	0.0032	TRUE	55.0607
Inflammatory bowel disease	Usual walking pace	rs3897234	13	27542030	C	T	0.0971	0.00245931	0.22945	0.0145	0.00150865	1.9e-11	0.1	TRUE	44.8438
Inflammatory bowel disease	Usual walking pace	rs4256018	20	6093889	G	T	0.0786	-9.11e-05	0.272308	0.0138	0.00142297	1.23e-08	0.95	TRUE	32.4405
Inflammatory bowel disease	Usual walking pace	rs4380956	8	126529074	A	G	0.0907	-0.000947615	0.61642	0.0127	0.00130288	1.12e-12	0.47	TRUE	51.0043
Inflammatory bowel disease	Usual walking pace	rs4654925	1	20227723	C	G	-0.1172	0.00113304	0.466295	0.0124	0.00126753	4.8e-21	0.37	FALSE	89.333
Inflammatory bowel disease	Usual walking pace	rs4676408	2	241574401	A	G	0.1011	-0.00102878	0.517616	0.013	0.00126985	7.63e-15	0.42	TRUE	60.4805
Inflammatory bowel disease	Usual walking pace	rs4712528	6	20678430	C	G	0.1043	0.00338136	0.782326	0.0152	0.00153657	7.14e-12	0.0280001	FALSE	47.0849
Inflammatory bowel disease	Usual walking pace	rs4807569	19	1123378	C	A	0.1281	0.00124978	0.201589	0.0152	0.00157829	4.24e-17	0.43	TRUE	71.025
Inflammatory bowel disease	Usual walking pace	rs4957256	5	40207142	T	C	-0.1179	0.000329948	0.207347	0.0155	0.00156102	3.37e-14	0.83	TRUE	57.8581
Inflammatory bowel disease	Usual walking pace	rs503734	3	101023748	G	A	-0.0692	0.00118544	0.489867	0.0124	0.00126825	2.67e-08	0.35	TRUE	31.1436
Inflammatory bowel disease	Usual walking pace	rs55946629	2	43851246	A	C	0.1298	0.00179097	0.144485	0.018	0.00182921	5.45e-13	0.33	TRUE	52.0001
Inflammatory bowel disease	Usual walking pace	rs56062135	15	67455630	T	C	0.1382	-0.00037795	0.236182	0.0145	0.00149181	1.37e-21	0.8	TRUE	90.8406
Inflammatory bowel disease	Usual walking pace	rs56116661	3	188401160	T	C	-0.1	0.00102752	0.20222	0.0163	0.00158542	9.27e-10	0.52	TRUE	37.6378
Inflammatory bowel disease	Usual walking pace	rs56235845	5	176799992	G	T	0.0877	-0.00150235	0.333275	0.0138	0.00134298	1.77e-10	0.26	TRUE	40.3869
Inflammatory bowel disease	Usual walking pace	rs5754100	22	21916166	C	T	0.1293	-0.00198159	0.18734	0.016	0.00162665	7.14e-16	0.22	TRUE	65.3066
Inflammatory bowel disease	Usual walking pace	rs5763793	22	30526632	T	G	0.0734	0.00173567	0.360482	0.013	0.00131857	1.47e-08	0.19	TRUE	31.8791
Inflammatory bowel disease	Usual walking pace	rs6017342	20	43065028	C	A	0.1156	0.000825687	0.517913	0.0135	0.0012664	1.07e-17	0.51	TRUE	73.3243
Inflammatory bowel disease	Usual walking pace	rs6062496	20	62329099	A	G	0.137	-0.00413684	0.546064	0.0129	0.00127083	2.83e-26	0.00109999	TRUE	112.788
Inflammatory bowel disease	Usual walking pace	rs6063502	20	48955595	G	A	-0.0734	-0.0022787	0.348604	0.0134	0.00133144	4.55e-08	0.0870001	TRUE	30.0042
Inflammatory bowel disease	Usual walking pace	rs62126610	19	33749710	G	A	0.1407	0.00365933	0.167377	0.0166	0.00169976	2.6e-17	0.0309999	TRUE	71.8409
Inflammatory bowel disease	Usual walking pace	rs62180107	2	199632565	C	G	-0.0797	-0.00117864	0.326045	0.0132	0.00134979	1.55e-09	0.38	FALSE	36.456
Inflammatory bowel disease	Usual walking pace	rs62183956	2	219046122	T	C	-0.078	0.000589015	0.480929	0.0125	0.0012653	4.49e-10	0.64	TRUE	38.9376
Inflammatory bowel disease	Usual walking pace	rs62324212	4	123560939	A	C	0.0886	0.0011258	0.436828	0.0127	0.00127644	2.67e-12	0.38	TRUE	48.6698
Inflammatory bowel disease	Usual walking pace	rs62378712	5	158614045	C	T	-0.0776	-0.00324102	0.270795	0.0142	0.00143103	4.23e-08	0.0239999	TRUE	29.8639
Inflammatory bowel disease	Usual walking pace	rs62408218	6	90931858	T	C	-0.0818	0.00127392	0.359139	0.0129	0.00131977	2.4e-10	0.33	TRUE	40.2094
Inflammatory bowel disease	Usual walking pace	rs62482552	7	100522355	A	G	-0.0737	0.000109145	0.579422	0.0131	0.00130527	1.97e-08	0.93	TRUE	31.6514
Inflammatory bowel disease	Usual walking pace	rs6457681	6	32773497	T	G	-0.1687	-0.000972104	0.238873	0.0153	0.00148419	3.75e-28	0.51	TRUE	121.576
Inflammatory bowel disease	Usual walking pace	rs6579807	5	150286845	T	C	0.125	-0.00149222	0.127117	0.0189	0.00190495	4.01e-11	0.43	TRUE	43.7418
Inflammatory bowel disease	Usual walking pace	rs6584282	10	101286495	G	A	-0.152	0.00146909	0.514257	0.0124	0.00126452	1.19e-34	0.25	TRUE	150.26
Inflammatory bowel disease	Usual walking pace	rs6740847	2	182308352	G	A	-0.0924	-0.000690283	0.56279	0.0125	0.00128163	1.22e-13	0.59	TRUE	54.6417
Inflammatory bowel disease	Usual walking pace	rs6873866	5	96249648	C	T	-0.0919	-0.00118566	0.565376	0.0128	0.00127494	6.15e-13	0.35	TRUE	51.5479
Inflammatory bowel disease	Usual walking pace	rs6933404	6	137959235	C	T	0.0863	-0.00102103	0.219436	0.0149	0.00153746	6.64e-09	0.51	TRUE	33.5466
Inflammatory bowel disease	Usual walking pace	rs714910	17	32617265	C	A	-0.0959	-0.00200552	0.280206	0.0139	0.00141335	6.23e-12	0.16	TRUE	47.6001
Inflammatory bowel disease	Usual walking pace	rs7190426	16	23855853	C	A	-0.0872	0.00161172	0.202216	0.0155	0.00157431	2.06e-08	0.31	TRUE	31.6497
Inflammatory bowel disease	Usual walking pace	rs7256518	19	10626375	A	G	-0.1665	-0.000257326	0.938278	0.0276	0.00268215	1.63e-09	0.92	TRUE	36.3924
Inflammatory bowel disease	Usual walking pace	rs72852162	2	145486323	C	A	-0.1129	-0.00686055	0.113958	0.0202	0.00202034	2.3e-08	0.000680002	TRUE	31.2381
Inflammatory bowel disease	Usual walking pace	rs744166	17	40514201	G	A	-0.1109	-0.00405331	0.425809	0.0126	0.00128025	1.34e-18	0.0015	TRUE	77.4679
Inflammatory bowel disease	Usual walking pace	rs749910	16	50758849	A	G	0.1961	-0.00148116	0.249671	0.0138	0.00146166	7.83e-46	0.31	TRUE	201.928
Inflammatory bowel disease	Usual walking pace	rs7532133	1	160851534	G	A	0.0789	0.00100753	0.67988	0.0134	0.0013559	3.83e-09	0.46	TRUE	34.6692
Inflammatory bowel disease	Usual walking pace	rs755374	5	158829294	T	C	0.1767	0.00192085	0.333002	0.0134	0.00136836	1.59e-39	0.16	TRUE	173.886
Inflammatory bowel disease	Usual walking pace	rs7608697	2	61204641	C	A	0.1395	0.00163243	0.377483	0.0126	0.00130317	1.67e-28	0.21	TRUE	122.577
Inflammatory bowel disease	Usual walking pace	rs77272631	3	17184935	C	G	0.2293	-0.00334961	0.033608	0.0417	0.0036961	3.72e-08	0.36	FALSE	30.2368
Inflammatory bowel disease	Usual walking pace	rs78771661	8	21986850	T	C	-0.3848	0.00191117	0.019154	0.0669	0.00461596	8.95e-09	0.68	TRUE	33.084
Inflammatory bowel disease	Usual walking pace	rs7918084	10	94429467	T	C	0.071	-0.00140175	0.550387	0.0125	0.00127498	1.38e-08	0.27	TRUE	32.2624
Inflammatory bowel disease	Usual walking pace	rs80262450	18	12818922	A	G	0.1581	0.00120366	0.120426	0.019	0.00194982	1.04e-16	0.54	TRUE	69.2399
Inflammatory bowel disease	Usual walking pace	rs8056255	16	50885211	A	T	0.2765	0.00658382	0.031705	0.0327	0.00365324	2.99e-17	0.0719996	FALSE	71.4981
Inflammatory bowel disease	Usual walking pace	rs938650	8	129552540	A	G	-0.1074	-0.00159843	0.129424	0.0189	0.00188957	1.41e-08	0.4	TRUE	32.2913
Inflammatory bowel disease	Usual walking pace	rs9934775	16	50383077	T	C	-0.1116	0.00030088	0.162592	0.0172	0.00171911	8.77e-11	0.86	TRUE	42.099
Inflammatory bowel disease	Hand grip strength (left)	rs10041497	5	141514582	C	T	0.0819	-0.00173595	0.617655	0.0129	0.00152686	1.95e-10	0.26	TRUE	40.3077
Inflammatory bowel disease	Hand grip strength (left)	rs10114470	9	117547772	C	T	0.1475	-0.00236678	0.682359	0.0137	0.00159686	4.1e-27	0.14	TRUE	115.916
Inflammatory bowel disease	Hand grip strength (left)	rs10746475	1	8168261	A	T	0.1308	0.000224434	0.814615	0.0164	0.00191105	1.58e-15	0.91	FALSE	63.6104
Inflammatory bowel disease	Hand grip strength (left)	rs10761659	10	64445564	G	A	0.1585	-0.000936466	0.539741	0.0126	0.00148877	2.3e-36	0.53	TRUE	158.24
Inflammatory bowel disease	Hand grip strength (left)	rs10800309	1	161472158	G	A	-0.123	0.00515788	0.682168	0.0133	0.00159154	1.94e-20	0.0012	TRUE	85.5277
Inflammatory bowel disease	Hand grip strength (left)	rs10826797	10	30690376	T	G	-0.099	0.000330059	0.308852	0.0136	0.00162816	3.99e-13	0.84	TRUE	52.9898
Inflammatory bowel disease	Hand grip strength (left)	rs10953551	7	107480901	G	A	-0.1033	0.00211412	0.592464	0.0127	0.00151331	4.94e-16	0.16	TRUE	66.1597
Inflammatory bowel disease	Hand grip strength (left)	rs111456533	10	126439381	A	G	-0.1031	-0.00148733	0.16223	0.017	0.00201578	1.18e-09	0.46	TRUE	36.7807
Inflammatory bowel disease	Hand grip strength (left)	rs11152949	6	106449085	G	A	0.1019	0.000949543	0.326239	0.0133	0.00158842	1.56e-14	0.55	TRUE	58.7009
Inflammatory bowel disease	Hand grip strength (left)	rs11195128	10	112186148	T	C	0.0792	-0.00107327	0.346055	0.0133	0.00156498	2.74e-09	0.49	TRUE	35.4607
Inflammatory bowel disease	Hand grip strength (left)	rs11209013	1	67656286	G	A	0.0773	0.000740152	0.531225	0.0124	0.00148679	4.46e-10	0.62	TRUE	38.8611
Inflammatory bowel disease	Hand grip strength (left)	rs11221335	11	128385906	C	T	0.0827	-0.000847588	0.213329	0.0148	0.00181169	2.44e-08	0.64	TRUE	31.2239
Inflammatory bowel disease	Hand grip strength (left)	rs11236797	11	76299649	A	C	0.1488	-0.00234317	0.451879	0.0125	0.00149143	7.19e-33	0.12	TRUE	141.705
Inflammatory bowel disease	Hand grip strength (left)	rs112936798	1	39802381	C	A	-0.1844	0.00919063	0.028901	0.0332	0.00442946	2.89e-08	0.0379997	TRUE	30.8493
Inflammatory bowel disease	Hand grip strength (left)	rs1131095	3	49714225	C	T	0.1635	-0.00472383	0.292638	0.0131	0.00162917	1.22e-35	0.00369999	TRUE	155.773
Inflammatory bowel disease	Hand grip strength (left)	rs11548656	16	81916912	G	A	-0.2374	0.00164505	0.035643	0.0362	0.0039998	5.18e-11	0.68	TRUE	43.0075
Inflammatory bowel disease	Hand grip strength (left)	rs11581607	1	67707690	A	G	-0.6578	-0.00118246	0.066759	0.0294	0.00297002	4.59e-111	0.69	TRUE	500.603
Inflammatory bowel disease	Hand grip strength (left)	rs11669299	19	10496621	T	C	-0.1107	-0.003255	0.2022	0.0157	0.00185207	1.84e-12	0.0790005	TRUE	49.716
Inflammatory bowel disease	Hand grip strength (left)	rs11677002	2	28614401	C	T	-0.0931	0.000456977	0.478291	0.0126	0.00149227	1.37e-13	0.760001	TRUE	54.5957
Inflammatory bowel disease	Hand grip strength (left)	rs11734570	4	38588453	A	G	0.0694	-0.00313477	0.388858	0.0127	0.00152578	4.8e-08	0.04	TRUE	29.8615
Inflammatory bowel disease	Hand grip strength (left)	rs11768365	7	6545188	G	A	-0.0837	-0.000422895	0.226701	0.0152	0.00177166	3.88e-08	0.81	TRUE	30.3224
Inflammatory bowel disease	Hand grip strength (left)	rs117981694	12	40822098	A	G	0.3452	-0.00664065	0.016992	0.0411	0.00573787	4.53e-17	0.25	TRUE	70.5437
Inflammatory bowel disease	Hand grip strength (left)	rs12136659	1	172844250	C	T	0.087	0.000601671	0.26356	0.0142	0.00170092	1.02e-09	0.719999	TRUE	37.5372
Inflammatory bowel disease	Hand grip strength (left)	rs1250573	10	81042475	A	G	-0.098	0.000133557	0.330127	0.0138	0.0015805	1.11e-12	0.93	TRUE	50.4306
Inflammatory bowel disease	Hand grip strength (left)	rs1267496	6	14716017	C	G	0.1053	0.00104575	0.805741	0.0159	0.00187408	3.39e-11	0.58	FALSE	43.8594
Inflammatory bowel disease	Hand grip strength (left)	rs1268339	1	1215424	C	T	0.0907	-0.000691934	0.230139	0.0163	0.0018341	2.75e-08	0.709999	TRUE	30.9627
Inflammatory bowel disease	Hand grip strength (left)	rs12825700	12	68492980	A	G	0.1324	0.00166017	0.384973	0.0127	0.00152916	1.27e-25	0.28	TRUE	108.685
Inflammatory bowel disease	Hand grip strength (left)	rs12936409	17	38043649	T	C	0.1406	-0.00307344	0.473874	0.0124	0.00148628	7.73e-30	0.0389996	TRUE	128.566
Inflammatory bowel disease	Hand grip strength (left)	rs1297264	21	16816017	G	A	-0.1462	-0.0029937	0.443617	0.0126	0.00149707	3.98e-31	0.0460002	TRUE	134.634
Inflammatory bowel disease	Hand grip strength (left)	rs1317209	1	20140036	A	G	0.1164	-0.00022527	0.170955	0.016	0.00196712	3.79e-13	0.91	TRUE	52.9256
Inflammatory bowel disease	Hand grip strength (left)	rs1319951	18	46404813	G	C	-0.0851	-0.0023193	0.245147	0.0147	0.00172732	7.5e-09	0.18	FALSE	33.5139
Inflammatory bowel disease	Hand grip strength (left)	rs13422838	2	187502846	C	T	-0.1143	-0.00123531	0.108299	0.0205	0.00239275	2.56e-08	0.61	TRUE	31.0874
Inflammatory bowel disease	Hand grip strength (left)	rs140933577	13	40838261	C	T	-0.1857	-0.00203334	0.059364	0.0305	0.00314654	1.13e-09	0.52	TRUE	37.0701
Inflammatory bowel disease	Hand grip strength (left)	rs1445004	5	40414419	T	C	0.1689	-0.000736336	0.605254	0.0127	0.00151716	3.48e-40	0.630001	TRUE	176.869
Inflammatory bowel disease	Hand grip strength (left)	rs145568234	6	32247045	G	T	0.86	-0.00587876	0.024386	0.0476	0.00528672	4.73e-73	0.27	TRUE	326.425
Inflammatory bowel disease	Hand grip strength (left)	rs1456896	7	50304461	T	C	0.0879	-0.00107354	0.667609	0.0133	0.00157539	4.5e-11	0.5	TRUE	43.6792
Inflammatory bowel disease	Hand grip strength (left)	rs149169037	7	20586172	A	G	-0.1338	0.000423194	0.092282	0.0242	0.00258543	3.26e-08	0.87	TRUE	30.569
Inflammatory bowel disease	Hand grip strength (left)	rs154873	20	57855032	A	G	-0.0813	0.00134656	0.358124	0.0132	0.00154938	7.38e-10	0.38	TRUE	37.9344
Inflammatory bowel disease	Hand grip strength (left)	rs1558619	2	102931550	T	G	-0.0843	0.00147231	0.526834	0.0123	0.00148473	8.9e-12	0.32	TRUE	46.9726
Inflammatory bowel disease	Hand grip strength (left)	rs16940202	16	86014241	C	T	0.113	0.00138431	0.161787	0.0169	0.00201514	2.5e-11	0.49	TRUE	44.7078
Inflammatory bowel disease	Hand grip strength (left)	rs17656349	5	149605994	T	C	0.0731	-0.00172741	0.555923	0.0125	0.00149647	5.17e-09	0.25	TRUE	34.1991
Inflammatory bowel disease	Hand grip strength (left)	rs1864239	15	80205354	G	A	1.3366	-0.0246482	0.001395	0.1782	0.0200844	6.27e-14	0.22	TRUE	56.2584
Inflammatory bowel disease	Hand grip strength (left)	rs1887428	9	4984530	C	G	-0.1643	-0.00475432	0.625449	0.0131	0.00155614	2.46e-36	0.00219999	FALSE	157.301
Inflammatory bowel disease	Hand grip strength (left)	rs194746	14	69282887	T	C	0.0833	0.00104843	0.489023	0.0124	0.00148931	1.84e-11	0.48	TRUE	45.1281
Inflammatory bowel disease	Hand grip strength (left)	rs212402	6	159472295	A	G	-0.0743	0.0020402	0.639216	0.013	0.00155269	1.06e-08	0.19	TRUE	32.6656
Inflammatory bowel disease	Hand grip strength (left)	rs2301127	16	11367477	A	G	0.0783	6.49e-05	0.530002	0.0126	0.00149286	4.96e-10	0.97	TRUE	38.6173
Inflammatory bowel disease	Hand grip strength (left)	rs2384352	10	35492832	G	A	0.0951	-0.00229973	0.332966	0.0131	0.0015766	3.12e-13	0.14	TRUE	52.7009
Inflammatory bowel disease	Hand grip strength (left)	rs2413583	22	39659773	T	C	-0.1732	-0.00197084	0.164427	0.0171	0.002006	4.6e-24	0.33	TRUE	102.59
Inflammatory bowel disease	Hand grip strength (left)	rs243505	7	148435339	G	A	-0.0805	-0.00247266	0.382839	0.0128	0.0015305	3.04e-10	0.11	TRUE	39.5523
Inflammatory bowel disease	Hand grip strength (left)	rs2488398	1	197701376	C	G	0.0985	-0.00206448	0.213361	0.0149	0.00180968	3.63e-11	0.25	FALSE	43.7019
Inflammatory bowel disease	Hand grip strength (left)	rs2593855	3	71175533	T	C	-0.0832	-0.00408273	0.349593	0.014	0.00155813	2.54e-09	0.00879995	TRUE	35.3176
Inflammatory bowel disease	Hand grip strength (left)	rs2836881	21	40466299	T	G	-0.1643	0.00191618	0.266391	0.0146	0.00168228	1.96e-29	0.25	TRUE	126.64
Inflammatory bowel disease	Hand grip strength (left)	rs28374519	16	28489342	A	G	-0.1105	0.00206631	0.412636	0.0137	0.0015388	6.55e-16	0.18	TRUE	65.0554
Inflammatory bowel disease	Hand grip strength (left)	rs2838517	21	45613825	C	T	-0.128	0.000652796	0.610883	0.0125	0.00152319	1.83e-24	0.67	TRUE	104.858
Inflammatory bowel disease	Hand grip strength (left)	rs3024493	1	206943968	A	C	0.1911	-0.00315213	0.153999	0.0165	0.00205477	4.04e-31	0.13	TRUE	134.139
Inflammatory bowel disease	Hand grip strength (left)	rs341295	5	111848890	T	C	0.0702	0.00172076	0.462263	0.0124	0.00150185	1.45e-08	0.25	TRUE	32.0502
Inflammatory bowel disease	Hand grip strength (left)	rs34140409	6	31923654	T	C	-0.1583	0.000366162	0.082402	0.0237	0.00269188	2.28e-11	0.89	TRUE	44.6134
Inflammatory bowel disease	Hand grip strength (left)	rs35171809	6	167432766	G	A	0.1088	0.000690447	0.469075	0.0123	0.00148394	1.16e-18	0.64	TRUE	78.2434
Inflammatory bowel disease	Hand grip strength (left)	rs35730213	1	200874229	C	G	-0.1346	9.03e-05	0.292688	0.014	0.0016338	7.5e-22	0.96	FALSE	92.4345
Inflammatory bowel disease	Hand grip strength (left)	rs3792111	2	234179690	T	C	0.1391	-0.000826882	0.522822	0.0124	0.0014836	5.12e-29	0.58	TRUE	125.838
Inflammatory bowel disease	Hand grip strength (left)	rs3820330	1	20142413	A	C	-0.0892	-6.2e-05	0.312296	0.014	0.00160187	1.72e-10	0.97	TRUE	40.5951
Inflammatory bowel disease	Hand grip strength (left)	rs3829110	9	139269198	G	A	0.1574	0.000944254	0.424501	0.0125	0.00149969	3.52e-36	0.53	TRUE	158.558
Inflammatory bowel disease	Hand grip strength (left)	rs3850378	14	88417517	C	T	0.1536	-0.0024133	0.096828	0.0207	0.00252165	1.1e-13	0.34	TRUE	55.0607
Inflammatory bowel disease	Hand grip strength (left)	rs3897234	13	27542030	C	T	0.0971	0.000975905	0.229406	0.0145	0.00176985	1.9e-11	0.58	TRUE	44.8438
Inflammatory bowel disease	Hand grip strength (left)	rs4256018	20	6093889	G	T	0.0786	0.00211195	0.272326	0.0138	0.00166911	1.23e-08	0.21	TRUE	32.4405
Inflammatory bowel disease	Hand grip strength (left)	rs4276914	1	155142229	A	G	0.0783	0.00108093	0.485492	0.0125	0.00148218	3.15e-10	0.47	TRUE	39.2377
Inflammatory bowel disease	Hand grip strength (left)	rs4380956	8	126529074	A	G	0.0907	-0.00142565	0.616293	0.0127	0.00152777	1.12e-12	0.35	TRUE	51.0043
Inflammatory bowel disease	Hand grip strength (left)	rs4654925	1	20227723	C	G	-0.1172	-0.000217988	0.466254	0.0124	0.00148548	4.8e-21	0.88	FALSE	89.333
Inflammatory bowel disease	Hand grip strength (left)	rs4676408	2	241574401	A	G	0.1011	-0.00141719	0.517654	0.013	0.00148841	7.63e-15	0.34	TRUE	60.4805
Inflammatory bowel disease	Hand grip strength (left)	rs4712528	6	20678430	C	G	0.1043	0.00414218	0.782295	0.0152	0.00180166	7.14e-12	0.021	FALSE	47.0849
Inflammatory bowel disease	Hand grip strength (left)	rs4807569	19	1123378	C	A	0.1281	-0.000735383	0.201555	0.0152	0.00185135	4.24e-17	0.69	TRUE	71.025
Inflammatory bowel disease	Hand grip strength (left)	rs4957256	5	40207142	T	C	-0.1179	0.000643836	0.20739	0.0155	0.00182989	3.37e-14	0.719999	TRUE	57.8581
Inflammatory bowel disease	Hand grip strength (left)	rs503734	3	101023748	G	A	-0.0692	-0.00122452	0.489931	0.0124	0.00148712	2.67e-08	0.41	TRUE	31.1436
Inflammatory bowel disease	Hand grip strength (left)	rs56062135	15	67455630	T	C	0.1382	-0.00370702	0.236126	0.0145	0.00174984	1.37e-21	0.0340001	TRUE	90.8406
Inflammatory bowel disease	Hand grip strength (left)	rs56116661	3	188401160	T	C	-0.1	-0.00141199	0.202257	0.0163	0.00185868	9.27e-10	0.450001	TRUE	37.6378
Inflammatory bowel disease	Hand grip strength (left)	rs56235845	5	176799992	G	T	0.0877	-0.00213088	0.333377	0.0138	0.00157406	1.77e-10	0.18	TRUE	40.3869
Inflammatory bowel disease	Hand grip strength (left)	rs5754100	22	21916166	C	T	0.1293	-0.00590843	0.18729	0.016	0.00190873	7.14e-16	0.002	TRUE	65.3066
Inflammatory bowel disease	Hand grip strength (left)	rs5763793	22	30526632	T	G	0.0734	0.00375546	0.360433	0.013	0.00154704	1.47e-08	0.015	TRUE	31.8791
Inflammatory bowel disease	Hand grip strength (left)	rs6017342	20	43065028	C	A	0.1156	-0.00122498	0.51782	0.0135	0.00148547	1.07e-17	0.41	TRUE	73.3243
Inflammatory bowel disease	Hand grip strength (left)	rs6062496	20	62329099	A	G	0.137	0.00135837	0.54621	0.0129	0.00149081	2.83e-26	0.36	TRUE	112.788
Inflammatory bowel disease	Hand grip strength (left)	rs62126610	19	33749710	G	A	0.1407	0.000527288	0.167329	0.0166	0.00199389	2.6e-17	0.79	TRUE	71.8409
Inflammatory bowel disease	Hand grip strength (left)	rs62180107	2	199632565	C	G	-0.0797	-0.00181473	0.326095	0.0132	0.00158191	1.55e-09	0.25	FALSE	36.456
Inflammatory bowel disease	Hand grip strength (left)	rs62183956	2	219046122	T	C	-0.078	0.00392308	0.480998	0.0125	0.00148301	4.49e-10	0.00819993	TRUE	38.9376
Inflammatory bowel disease	Hand grip strength (left)	rs62324212	4	123560939	A	C	0.0886	0.000196526	0.436831	0.0127	0.00149641	2.67e-12	0.9	TRUE	48.6698
Inflammatory bowel disease	Hand grip strength (left)	rs62378712	5	158614045	C	T	-0.0776	2.15e-05	0.270758	0.0142	0.00167763	4.23e-08	0.99	TRUE	29.8639
Inflammatory bowel disease	Hand grip strength (left)	rs62408218	6	90931858	T	C	-0.0818	0.000243758	0.35915	0.0129	0.00154756	2.4e-10	0.87	TRUE	40.2094
Inflammatory bowel disease	Hand grip strength (left)	rs62482552	7	100522355	A	G	-0.0737	-0.00312407	0.579411	0.0131	0.00153092	1.97e-08	0.0409996	TRUE	31.6514
Inflammatory bowel disease	Hand grip strength (left)	rs6457681	6	32773497	T	G	-0.1687	-0.0028862	0.238834	0.0153	0.00174037	3.75e-28	0.0969996	TRUE	121.576
Inflammatory bowel disease	Hand grip strength (left)	rs6579807	5	150286845	T	C	0.125	-6.83e-05	0.127132	0.0189	0.00223324	4.01e-11	0.98	TRUE	43.7418
Inflammatory bowel disease	Hand grip strength (left)	rs6584282	10	101286495	G	A	-0.152	-0.000449064	0.51412	0.0124	0.00148292	1.19e-34	0.760001	TRUE	150.26
Inflammatory bowel disease	Hand grip strength (left)	rs6740847	2	182308352	G	A	-0.0924	0.00205194	0.562812	0.0125	0.00150198	1.22e-13	0.17	TRUE	54.6417
Inflammatory bowel disease	Hand grip strength (left)	rs6873866	5	96249648	C	T	-0.0919	-0.000292809	0.565448	0.0128	0.00149467	6.15e-13	0.84	TRUE	51.5479
Inflammatory bowel disease	Hand grip strength (left)	rs6933404	6	137959235	C	T	0.0863	-0.00364326	0.219417	0.0149	0.00180278	6.64e-09	0.0430002	TRUE	33.5466
Inflammatory bowel disease	Hand grip strength (left)	rs714910	17	32617265	C	A	-0.0959	-0.00146844	0.280158	0.0139	0.00165791	6.23e-12	0.38	TRUE	47.6001
Inflammatory bowel disease	Hand grip strength (left)	rs7190426	16	23855853	C	A	-0.0872	0.000134234	0.202168	0.0155	0.00184686	2.06e-08	0.94	TRUE	31.6497
Inflammatory bowel disease	Hand grip strength (left)	rs7256518	19	10626375	A	G	-0.1665	-0.00235493	0.938248	0.0276	0.00314511	1.63e-09	0.450001	TRUE	36.3924
Inflammatory bowel disease	Hand grip strength (left)	rs72852162	2	145486323	C	A	-0.1129	0.00305365	0.113958	0.0202	0.00236801	2.3e-08	0.2	TRUE	31.2381
Inflammatory bowel disease	Hand grip strength (left)	rs744166	17	40514201	G	A	-0.1109	0.000329482	0.42581	0.0126	0.00150168	1.34e-18	0.83	TRUE	77.4679
Inflammatory bowel disease	Hand grip strength (left)	rs749910	16	50758849	A	G	0.1961	-0.000479717	0.249632	0.0138	0.0017147	7.83e-46	0.780001	TRUE	201.928
Inflammatory bowel disease	Hand grip strength (left)	rs7532133	1	160851534	G	A	0.0789	0.00022731	0.679864	0.0134	0.0015889	3.83e-09	0.89	TRUE	34.6692
Inflammatory bowel disease	Hand grip strength (left)	rs755374	5	158829294	T	C	0.1767	0.000897817	0.333059	0.0134	0.00160434	1.59e-39	0.58	TRUE	173.886
Inflammatory bowel disease	Hand grip strength (left)	rs7608697	2	61204641	C	A	0.1395	0.00218717	0.377392	0.0126	0.00152741	1.67e-28	0.15	TRUE	122.577
Inflammatory bowel disease	Hand grip strength (left)	rs77272631	3	17184935	C	G	0.2293	-0.00607124	0.033614	0.0417	0.00433308	3.72e-08	0.16	FALSE	30.2368
Inflammatory bowel disease	Hand grip strength (left)	rs78771661	8	21986850	T	C	-0.3848	0.0087521	0.019167	0.0669	0.00541183	8.95e-09	0.11	TRUE	33.084
Inflammatory bowel disease	Hand grip strength (left)	rs7918084	10	94429467	T	C	0.071	0.00311327	0.550415	0.0125	0.0014954	1.38e-08	0.0369999	TRUE	32.2624
Inflammatory bowel disease	Hand grip strength (left)	rs80262450	18	12818922	A	G	0.1581	-0.00448325	0.120443	0.019	0.00228748	1.04e-16	0.05	TRUE	69.2399
Inflammatory bowel disease	Hand grip strength (left)	rs8056255	16	50885211	A	T	0.2765	-0.00333612	0.031748	0.0327	0.00428233	2.99e-17	0.44	FALSE	71.4981
Inflammatory bowel disease	Hand grip strength (left)	rs938650	8	129552540	A	G	-0.1074	-9.05e-05	0.129429	0.0189	0.00221612	1.41e-08	0.97	TRUE	32.2913
Inflammatory bowel disease	Hand grip strength (left)	rs9934775	16	50383077	T	C	-0.1116	-0.00259071	0.162602	0.0172	0.00201637	8.77e-11	0.2	TRUE	42.099
Inflammatory bowel disease	Hand grip strength (right)	rs10041497	5	141514582	C	T	0.0819	-0.0025923	0.617678	0.0129	0.00152923	1.95e-10	0.0899995	TRUE	40.3077
Inflammatory bowel disease	Hand grip strength (right)	rs10114470	9	117547772	C	T	0.1475	-0.00275018	0.68238	0.0137	0.00159927	4.1e-27	0.0850002	TRUE	115.916
Inflammatory bowel disease	Hand grip strength (right)	rs10746475	1	8168261	A	T	0.1308	-0.000428516	0.814614	0.0164	0.00191385	1.58e-15	0.82	FALSE	63.6104
Inflammatory bowel disease	Hand grip strength (right)	rs10761659	10	64445564	G	A	0.1585	9.82e-05	0.539746	0.0126	0.00149106	2.3e-36	0.95	TRUE	158.24
Inflammatory bowel disease	Hand grip strength (right)	rs10800309	1	161472158	G	A	-0.123	0.00464827	0.682192	0.0133	0.00159396	1.94e-20	0.00350002	TRUE	85.5277
Inflammatory bowel disease	Hand grip strength (right)	rs10826797	10	30690376	T	G	-0.099	0.000389766	0.308907	0.0136	0.00163048	3.99e-13	0.81	TRUE	52.9898
Inflammatory bowel disease	Hand grip strength (right)	rs10953551	7	107480901	G	A	-0.1033	0.00110401	0.59247	0.0127	0.00151539	4.94e-16	0.47	TRUE	66.1597
Inflammatory bowel disease	Hand grip strength (right)	rs11066188	12	112610714	A	G	0.0874	-0.0041849	0.408811	0.013	0.00151225	1.76e-11	0.00569994	TRUE	45.1998
Inflammatory bowel disease	Hand grip strength (right)	rs111456533	10	126439381	A	G	-0.1031	-0.000498594	0.162241	0.017	0.0020187	1.18e-09	0.8	TRUE	36.7807
Inflammatory bowel disease	Hand grip strength (right)	rs11152949	6	106449085	G	A	0.1019	-0.00190317	0.3262	0.0133	0.00159088	1.56e-14	0.23	TRUE	58.7009
Inflammatory bowel disease	Hand grip strength (right)	rs11195128	10	112186148	T	C	0.0792	-0.0018893	0.346084	0.0133	0.00156725	2.74e-09	0.23	TRUE	35.4607
Inflammatory bowel disease	Hand grip strength (right)	rs11209013	1	67656286	G	A	0.0773	-0.000782542	0.531226	0.0124	0.00148898	4.46e-10	0.6	TRUE	38.8611
Inflammatory bowel disease	Hand grip strength (right)	rs11221335	11	128385906	C	T	0.0827	-0.00125876	0.213361	0.0148	0.00181421	2.44e-08	0.49	TRUE	31.2239
Inflammatory bowel disease	Hand grip strength (right)	rs11236797	11	76299649	A	C	0.1488	-0.00311186	0.451883	0.0125	0.00149366	7.19e-33	0.0369999	TRUE	141.705
Inflammatory bowel disease	Hand grip strength (right)	rs112936798	1	39802381	C	A	-0.1844	0.00977566	0.028908	0.0332	0.00443535	2.89e-08	0.0280001	TRUE	30.8493
Inflammatory bowel disease	Hand grip strength (right)	rs1131095	3	49714225	C	T	0.1635	-0.00553277	0.29261	0.0131	0.0016316	1.22e-35	0.000700003	TRUE	155.773
Inflammatory bowel disease	Hand grip strength (right)	rs11548656	16	81916912	G	A	-0.2374	0.00328065	0.035667	0.0362	0.00400416	5.18e-11	0.41	TRUE	43.0075
Inflammatory bowel disease	Hand grip strength (right)	rs11581607	1	67707690	A	G	-0.6578	0.00130273	0.066756	0.0294	0.00297454	4.59e-111	0.66	TRUE	500.603
Inflammatory bowel disease	Hand grip strength (right)	rs11669299	19	10496621	T	C	-0.1107	-0.00204461	0.202209	0.0157	0.00185474	1.84e-12	0.27	TRUE	49.716
Inflammatory bowel disease	Hand grip strength (right)	rs11677002	2	28614401	C	T	-0.0931	0.000993709	0.478234	0.0126	0.00149453	1.37e-13	0.51	TRUE	54.5957
Inflammatory bowel disease	Hand grip strength (right)	rs11734570	4	38588453	A	G	0.0694	-0.00205191	0.388858	0.0127	0.00152813	4.8e-08	0.18	TRUE	29.8615
Inflammatory bowel disease	Hand grip strength (right)	rs11768365	7	6545188	G	A	-0.0837	-0.00099551	0.226703	0.0152	0.00177422	3.88e-08	0.57	TRUE	30.3224
Inflammatory bowel disease	Hand grip strength (right)	rs117981694	12	40822098	A	G	0.3452	-0.00630393	0.016997	0.0411	0.00574574	4.53e-17	0.27	TRUE	70.5437
Inflammatory bowel disease	Hand grip strength (right)	rs12136659	1	172844250	C	T	0.087	0.000767879	0.263596	0.0142	0.0017033	1.02e-09	0.649999	TRUE	37.5372
Inflammatory bowel disease	Hand grip strength (right)	rs1250573	10	81042475	A	G	-0.098	-0.00209024	0.330106	0.0138	0.00158287	1.11e-12	0.19	TRUE	50.4306
Inflammatory bowel disease	Hand grip strength (right)	rs1267496	6	14716017	C	G	0.1053	-0.00057249	0.805737	0.0159	0.00187668	3.39e-11	0.760001	FALSE	43.8594
Inflammatory bowel disease	Hand grip strength (right)	rs1268339	1	1215424	C	T	0.0907	-0.00410422	0.230133	0.0163	0.00183685	2.75e-08	0.025	TRUE	30.9627
Inflammatory bowel disease	Hand grip strength (right)	rs12825700	12	68492980	A	G	0.1324	0.00198716	0.385015	0.0127	0.00153137	1.27e-25	0.19	TRUE	108.685
Inflammatory bowel disease	Hand grip strength (right)	rs12936409	17	38043649	T	C	0.1406	-0.00440417	0.473878	0.0124	0.00148845	7.73e-30	0.00309999	TRUE	128.566
Inflammatory bowel disease	Hand grip strength (right)	rs1297264	21	16816017	G	A	-0.1462	-0.00192154	0.443689	0.0126	0.0014994	3.98e-31	0.2	TRUE	134.634
Inflammatory bowel disease	Hand grip strength (right)	rs1317209	1	20140036	A	G	0.1164	0.000960712	0.170951	0.016	0.00197015	3.79e-13	0.630001	TRUE	52.9256
Inflammatory bowel disease	Hand grip strength (right)	rs1319951	18	46404813	G	C	-0.0851	-0.0019414	0.245132	0.0147	0.00172983	7.5e-09	0.26	FALSE	33.5139
Inflammatory bowel disease	Hand grip strength (right)	rs1336900	1	150679033	A	G	-0.0848	0.00452068	0.393062	0.0128	0.00152109	2.98e-11	0.00299999	TRUE	43.8906
Inflammatory bowel disease	Hand grip strength (right)	rs13422838	2	187502846	C	T	-0.1143	-0.00469789	0.108312	0.0205	0.00239602	2.56e-08	0.05	TRUE	31.0874
Inflammatory bowel disease	Hand grip strength (right)	rs140933577	13	40837900	C	T	-0.1857	-0.00273688	0.059348	0.0305	0.00315195	1.13e-09	0.39	TRUE	37.0701
Inflammatory bowel disease	Hand grip strength (right)	rs1445004	5	40414419	T	C	0.1689	-0.00135645	0.605311	0.0127	0.00151953	3.48e-40	0.37	TRUE	176.869
Inflammatory bowel disease	Hand grip strength (right)	rs145568234	6	32247045	G	T	0.86	-0.00522904	0.02439	0.0476	0.00529413	4.73e-73	0.32	TRUE	326.425
Inflammatory bowel disease	Hand grip strength (right)	rs1456896	7	50304461	T	C	0.0879	-0.00126799	0.66766	0.0133	0.00157766	4.5e-11	0.42	TRUE	43.6792
Inflammatory bowel disease	Hand grip strength (right)	rs149169037	7	20580776	A	G	-0.1338	0.000914314	0.091645	0.0242	0.00259169	3.26e-08	0.719999	TRUE	30.569
Inflammatory bowel disease	Hand grip strength (right)	rs154873	20	57855032	A	G	-0.0813	0.000667679	0.358104	0.0132	0.00155172	7.38e-10	0.67	TRUE	37.9344
Inflammatory bowel disease	Hand grip strength (right)	rs1558619	2	102931550	T	G	-0.0843	0.00139439	0.526792	0.0123	0.00148692	8.9e-12	0.35	TRUE	46.9726
Inflammatory bowel disease	Hand grip strength (right)	rs16940202	16	86014241	C	T	0.113	0.00218746	0.161777	0.0169	0.00201827	2.5e-11	0.28	TRUE	44.7078
Inflammatory bowel disease	Hand grip strength (right)	rs17656349	5	149605994	T	C	0.0731	-0.000124932	0.555944	0.0125	0.0014988	5.17e-09	0.93	TRUE	34.1991
Inflammatory bowel disease	Hand grip strength (right)	rs1864239	15	80205354	G	A	1.3366	-0.0162059	0.001394	0.1782	0.0201218	6.27e-14	0.42	TRUE	56.2584
Inflammatory bowel disease	Hand grip strength (right)	rs194746	14	69282887	T	C	0.0833	0.000138469	0.489006	0.0124	0.00149152	1.84e-11	0.93	TRUE	45.1281
Inflammatory bowel disease	Hand grip strength (right)	rs212402	6	159472295	A	G	-0.0743	0.00115028	0.639236	0.013	0.00155497	1.06e-08	0.46	TRUE	32.6656
Inflammatory bowel disease	Hand grip strength (right)	rs2301127	16	11367477	A	G	0.0783	-0.00108028	0.53004	0.0126	0.00149507	4.96e-10	0.47	TRUE	38.6173
Inflammatory bowel disease	Hand grip strength (right)	rs2384352	10	35492832	G	A	0.0951	-0.00119931	0.332987	0.0131	0.00157899	3.12e-13	0.450001	TRUE	52.7009
Inflammatory bowel disease	Hand grip strength (right)	rs2413583	22	39659773	T	C	-0.1732	-0.000874249	0.164417	0.0171	0.0020089	4.6e-24	0.66	TRUE	102.59
Inflammatory bowel disease	Hand grip strength (right)	rs243505	7	148435339	G	A	-0.0805	-0.00280931	0.382846	0.0128	0.00153279	3.04e-10	0.0669993	TRUE	39.5523
Inflammatory bowel disease	Hand grip strength (right)	rs2488398	1	197701376	C	G	0.0985	-0.00140542	0.21335	0.0149	0.00181236	3.63e-11	0.44	FALSE	43.7019
Inflammatory bowel disease	Hand grip strength (right)	rs2593855	3	71175533	T	C	-0.0832	-0.00284504	0.349589	0.014	0.00156037	2.54e-09	0.0680002	TRUE	35.3176
Inflammatory bowel disease	Hand grip strength (right)	rs2836881	21	40466299	T	G	-0.1643	0.000213753	0.266404	0.0146	0.00168462	1.96e-29	0.9	TRUE	126.64
Inflammatory bowel disease	Hand grip strength (right)	rs2838517	21	45613825	C	T	-0.128	0.00100993	0.61089	0.0125	0.0015256	1.83e-24	0.51	TRUE	104.858
Inflammatory bowel disease	Hand grip strength (right)	rs3024493	1	206943968	A	C	0.1911	-0.00414623	0.154021	0.0165	0.00205763	4.04e-31	0.0439997	TRUE	134.139
Inflammatory bowel disease	Hand grip strength (right)	rs341295	5	111848890	T	C	0.0702	0.00210144	0.462272	0.0124	0.0015041	1.45e-08	0.16	TRUE	32.0502
Inflammatory bowel disease	Hand grip strength (right)	rs34140409	6	31923654	T	C	-0.1583	0.00135358	0.082392	0.0237	0.00269599	2.28e-11	0.62	TRUE	44.6134
Inflammatory bowel disease	Hand grip strength (right)	rs35171809	6	167432766	G	A	0.1088	0.00281485	0.469028	0.0123	0.00148609	1.16e-18	0.0580003	TRUE	78.2434
Inflammatory bowel disease	Hand grip strength (right)	rs35730213	1	200874229	C	G	-0.1346	-0.000154684	0.292665	0.014	0.00163632	7.5e-22	0.92	FALSE	92.4345
Inflammatory bowel disease	Hand grip strength (right)	rs3792111	2	234179690	T	C	0.1391	0.000238693	0.522815	0.0124	0.00148565	5.12e-29	0.87	TRUE	125.838
Inflammatory bowel disease	Hand grip strength (right)	rs3820330	1	20142413	A	C	-0.0892	0.00118728	0.312318	0.014	0.00160423	1.72e-10	0.46	TRUE	40.5951
Inflammatory bowel disease	Hand grip strength (right)	rs3829110	9	139269198	G	A	0.1574	0.000992356	0.424564	0.0125	0.00150176	3.52e-36	0.51	TRUE	158.558
Inflammatory bowel disease	Hand grip strength (right)	rs3850378	14	88417517	C	T	0.1536	-0.00144705	0.096836	0.0207	0.00252528	1.1e-13	0.57	TRUE	55.0607
Inflammatory bowel disease	Hand grip strength (right)	rs3897234	13	27542030	C	T	0.0971	0.000133582	0.229437	0.0145	0.00177249	1.9e-11	0.94	TRUE	44.8438
Inflammatory bowel disease	Hand grip strength (right)	rs4256018	20	6093889	G	T	0.0786	0.000246991	0.272292	0.0138	0.00167163	1.23e-08	0.88	TRUE	32.4405
Inflammatory bowel disease	Hand grip strength (right)	rs4276914	1	155142229	A	G	0.0783	0.000540231	0.485503	0.0125	0.00148435	3.15e-10	0.719999	TRUE	39.2377
Inflammatory bowel disease	Hand grip strength (right)	rs4380956	8	126529074	A	G	0.0907	-0.000961342	0.61627	0.0127	0.00153002	1.12e-12	0.53	TRUE	51.0043
Inflammatory bowel disease	Hand grip strength (right)	rs4654925	1	20227723	C	G	-0.1172	-0.0015852	0.466235	0.0124	0.00148767	4.8e-21	0.29	FALSE	89.333
Inflammatory bowel disease	Hand grip strength (right)	rs4676408	2	241574401	A	G	0.1011	-0.000581379	0.517599	0.013	0.00149062	7.63e-15	0.7	TRUE	60.4805
Inflammatory bowel disease	Hand grip strength (right)	rs4712528	6	20678430	C	G	0.1043	0.00236707	0.782259	0.0152	0.00180408	7.14e-12	0.19	FALSE	47.0849
Inflammatory bowel disease	Hand grip strength (right)	rs4807569	19	1123378	C	A	0.1281	0.00100633	0.201563	0.0152	0.00185414	4.24e-17	0.59	TRUE	71.025
Inflammatory bowel disease	Hand grip strength (right)	rs4957256	5	40207142	T	C	-0.1179	-0.000994334	0.207384	0.0155	0.00183263	3.37e-14	0.59	TRUE	57.8581
Inflammatory bowel disease	Hand grip strength (right)	rs503734	3	101023748	G	A	-0.0692	-0.00124163	0.489979	0.0124	0.0014893	2.67e-08	0.4	TRUE	31.1436
Inflammatory bowel disease	Hand grip strength (right)	rs55946629	2	43851246	A	C	0.1298	0.00592781	0.144472	0.018	0.00214702	5.45e-13	0.00580003	TRUE	52.0001
Inflammatory bowel disease	Hand grip strength (right)	rs56062135	15	67455630	T	C	0.1382	-0.00332672	0.236154	0.0145	0.00175239	1.37e-21	0.0580003	TRUE	90.8406
Inflammatory bowel disease	Hand grip strength (right)	rs56116661	3	188401160	T	C	-0.1	-0.00218618	0.202303	0.0163	0.00186134	9.27e-10	0.24	TRUE	37.6378
Inflammatory bowel disease	Hand grip strength (right)	rs56235845	5	176799992	G	T	0.0877	-0.0010244	0.33334	0.0138	0.00157649	1.77e-10	0.52	TRUE	40.3869
Inflammatory bowel disease	Hand grip strength (right)	rs5763793	22	30526632	T	G	0.0734	0.00257362	0.360477	0.013	0.00154945	1.47e-08	0.0969996	TRUE	31.8791
Inflammatory bowel disease	Hand grip strength (right)	rs6017342	20	43065028	C	A	0.1156	-0.000859176	0.517899	0.0135	0.00148743	1.07e-17	0.56	TRUE	73.3243
Inflammatory bowel disease	Hand grip strength (right)	rs6062496	20	62329099	A	G	0.137	0.00141796	0.546197	0.0129	0.00149303	2.83e-26	0.34	TRUE	112.788
Inflammatory bowel disease	Hand grip strength (right)	rs62126610	19	33749710	G	A	0.1407	0.00110623	0.16731	0.0166	0.00199697	2.6e-17	0.58	TRUE	71.8409
Inflammatory bowel disease	Hand grip strength (right)	rs62180107	2	199632565	C	G	-0.0797	-0.001262	0.326079	0.0132	0.00158424	1.55e-09	0.43	FALSE	36.456
Inflammatory bowel disease	Hand grip strength (right)	rs62183956	2	219046122	T	C	-0.078	0.0038982	0.480943	0.0125	0.00148511	4.49e-10	0.00870001	TRUE	38.9376
Inflammatory bowel disease	Hand grip strength (right)	rs62324212	4	123560939	A	C	0.0886	0.000163958	0.436824	0.0127	0.00149865	2.67e-12	0.91	TRUE	48.6698
Inflammatory bowel disease	Hand grip strength (right)	rs62378712	5	158614045	C	T	-0.0776	0.000506145	0.270774	0.0142	0.00168012	4.23e-08	0.760001	TRUE	29.8639
Inflammatory bowel disease	Hand grip strength (right)	rs62408218	6	90931858	T	C	-0.0818	-0.000395154	0.359228	0.0129	0.00154971	2.4e-10	0.8	TRUE	40.2094
Inflammatory bowel disease	Hand grip strength (right)	rs62482552	7	100522355	A	G	-0.0737	-0.00497925	0.579477	0.0131	0.00153336	1.97e-08	0.0012	TRUE	31.6514
Inflammatory bowel disease	Hand grip strength (right)	rs6457681	6	32773497	T	G	-0.1687	-0.00517647	0.238835	0.0153	0.00174302	3.75e-28	0.00299999	TRUE	121.576
Inflammatory bowel disease	Hand grip strength (right)	rs6579807	5	150286845	T	C	0.125	0.001581	0.127102	0.0189	0.00223685	4.01e-11	0.48	TRUE	43.7418
Inflammatory bowel disease	Hand grip strength (right)	rs6584282	10	101286495	G	A	-0.152	0.000100144	0.514163	0.0124	0.00148516	1.19e-34	0.95	TRUE	150.26
Inflammatory bowel disease	Hand grip strength (right)	rs6740847	2	182308352	G	A	-0.0924	0.00230289	0.562791	0.0125	0.00150408	1.22e-13	0.13	TRUE	54.6417
Inflammatory bowel disease	Hand grip strength (right)	rs6873866	5	96249648	C	T	-0.0919	-4.06e-05	0.565462	0.0128	0.00149683	6.15e-13	0.98	TRUE	51.5479
Inflammatory bowel disease	Hand grip strength (right)	rs6933404	6	137959235	C	T	0.0863	-0.00420887	0.2194	0.0149	0.00180546	6.64e-09	0.02	TRUE	33.5466
Inflammatory bowel disease	Hand grip strength (right)	rs714910	17	32617265	C	A	-0.0959	-0.00115518	0.280131	0.0139	0.00166025	6.23e-12	0.49	TRUE	47.6001
Inflammatory bowel disease	Hand grip strength (right)	rs7190426	16	23855853	C	A	-0.0872	-0.00100713	0.202158	0.0155	0.00184954	2.06e-08	0.59	TRUE	31.6497
Inflammatory bowel disease	Hand grip strength (right)	rs7256518	19	10626375	A	G	-0.1665	-0.00169063	0.938257	0.0276	0.00315001	1.63e-09	0.59	TRUE	36.3924
Inflammatory bowel disease	Hand grip strength (right)	rs72852162	2	145486323	C	A	-0.1129	0.00122464	0.113968	0.0202	0.0023713	2.3e-08	0.61	TRUE	31.2381
Inflammatory bowel disease	Hand grip strength (right)	rs744166	17	40514201	G	A	-0.1109	0.000395981	0.425838	0.0126	0.00150376	1.34e-18	0.79	TRUE	77.4679
Inflammatory bowel disease	Hand grip strength (right)	rs749910	16	50758849	A	G	0.1961	0.0013074	0.249613	0.0138	0.00171716	7.83e-46	0.450001	TRUE	201.928
Inflammatory bowel disease	Hand grip strength (right)	rs7532133	1	160851534	G	A	0.0789	0.000403965	0.679884	0.0134	0.00159125	3.83e-09	0.8	TRUE	34.6692
Inflammatory bowel disease	Hand grip strength (right)	rs755374	5	158829294	T	C	0.1767	0.00111148	0.333037	0.0134	0.00160663	1.59e-39	0.49	TRUE	173.886
Inflammatory bowel disease	Hand grip strength (right)	rs7608697	2	61204641	C	A	0.1395	0.00148661	0.377431	0.0126	0.00152967	1.67e-28	0.33	TRUE	122.577
Inflammatory bowel disease	Hand grip strength (right)	rs77272631	3	17184935	C	G	0.2293	-0.00590854	0.033603	0.0417	0.00434045	3.72e-08	0.17	FALSE	30.2368
Inflammatory bowel disease	Hand grip strength (right)	rs78771661	8	21986850	T	C	-0.3848	0.0107947	0.019164	0.0669	0.00542055	8.95e-09	0.0460002	TRUE	33.084
Inflammatory bowel disease	Hand grip strength (right)	rs7918084	10	94429467	T	C	0.071	0.003269	0.550428	0.0125	0.00149758	1.38e-08	0.0290001	TRUE	32.2624
Inflammatory bowel disease	Hand grip strength (right)	rs80262450	18	12818922	A	G	0.1581	-0.00284492	0.120447	0.019	0.00229082	1.04e-16	0.21	TRUE	69.2399
Inflammatory bowel disease	Hand grip strength (right)	rs8056255	16	50885211	A	T	0.2765	-0.00120152	0.031738	0.0327	0.00428913	2.99e-17	0.780001	FALSE	71.4981
Inflammatory bowel disease	Hand grip strength (right)	rs938650	8	129552540	A	G	-0.1074	0.000542032	0.129404	0.0189	0.00221965	1.41e-08	0.81	TRUE	32.2913
Inflammatory bowel disease	Hand grip strength (right)	rs9934775	16	50383077	T	C	-0.1116	-0.00197453	0.162646	0.0172	0.0020191	8.77e-11	0.33	TRUE	42.099
Ulcerative colitis	Appendicular lean mass	rs10272963	7	107486902	T	C	-0.1512	0.004	0.4355	0.016	0.0019	4.11e-21	0.0341602	TRUE	89.3025
Ulcerative colitis	Appendicular lean mass	rs10408351	19	33754044	A	G	0.1548	-0.0018	0.2243	0.0204	0.0023	2.92e-14	0.4217	TRUE	57.5813
Ulcerative colitis	Appendicular lean mass	rs10761659	10	64445564	G	A	0.1276	0.0052	0.54	0.016	0.0019	1.33e-15	0.00572295	TRUE	63.6006
Ulcerative colitis	Appendicular lean mass	rs10817678	9	117579457	A	G	0.1332	-0.0009	0.667	0.017	0.002	4.42e-15	0.649299	TRUE	61.3918
Ulcerative colitis	Appendicular lean mass	rs11209026	1	67705958	A	G	-0.483	-0.0012	0.0668	0.0358	0.0037	1.99e-41	0.755	TRUE	182.024
Ulcerative colitis	Appendicular lean mass	rs1131095	3	49714225	C	T	0.1593	0.0054	0.2926	0.0168	0.0021	2.18e-21	0.00884708	TRUE	89.911
Ulcerative colitis	Appendicular lean mass	rs113846785	17	70611194	CG	C	-0.1627	-0.0009	0.1535	0.0229	0.0027	1.15e-12	0.7493	TRUE	50.4782
Ulcerative colitis	Appendicular lean mass	rs113986290	6	19781009	T	C	-0.3066	0.0073	0.0243	0.0531	0.0061	7.59e-09	0.2344	TRUE	33.3392
Ulcerative colitis	Appendicular lean mass	rs11645239	16	23847062	G	C	-0.1174	0.0041	0.2016	0.02	0.0024	4.14e-09	0.0834008	FALSE	34.4569
Ulcerative colitis	Appendicular lean mass	rs11651246	17	40759937	G	T	0.147	0.0087	0.1652	0.0219	0.0025	2.01e-11	0.000655194	TRUE	45.0554
Ulcerative colitis	Appendicular lean mass	rs12825700	12	68492980	A	G	0.1889	0.0012	0.3856	0.0161	0.0019	7.33e-32	0.5429	TRUE	137.661
Ulcerative colitis	Appendicular lean mass	rs12936409	17	38043649	T	C	0.1365	-0.001	0.4743	0.0158	0.0019	5.62e-18	0.590999	TRUE	74.6365
Ulcerative colitis	Appendicular lean mass	rs1317209	1	20140036	A	G	0.1818	-0.0015	0.1707	0.0203	0.0025	2.9e-19	0.5348	TRUE	80.2039
Ulcerative colitis	Appendicular lean mass	rs13200059	6	111943234	A	G	0.2944	-0.0044	0.0296	0.0436	0.0056	1.48e-11	0.4362	TRUE	45.5935
Ulcerative colitis	Appendicular lean mass	rs1359946	13	27536972	A	G	0.1571	0.0038	0.1791	0.0202	0.0025	6.58e-15	0.1212	TRUE	60.4853
Ulcerative colitis	Appendicular lean mass	rs137845	22	50439430	G	A	0.1011	-0.0008	0.4973	0.0158	0.0019	1.5e-10	0.665001	TRUE	40.9438
Ulcerative colitis	Appendicular lean mass	rs16940186	16	86009740	C	T	0.1357	0.0029	0.151	0.0214	0.0027	2.18e-10	0.2729	TRUE	40.2098
Ulcerative colitis	Appendicular lean mass	rs17656349	5	149605994	T	C	0.09	-0.0007	0.5561	0.0159	0.0019	1.54e-08	0.732099	TRUE	32.0399
Ulcerative colitis	Appendicular lean mass	rs1811711	2	228670476	G	C	-0.1299	-0.0028	0.1923	0.0223	0.0024	6.09e-09	0.2353	FALSE	33.9319
Ulcerative colitis	Appendicular lean mass	rs1887428	9	4984530	C	G	-0.167	-0.001	0.6255	0.0166	0.002	9.65e-24	0.619599	FALSE	101.208
Ulcerative colitis	Appendicular lean mass	rs2045241	11	114428783	A	G	-0.1063	-0.0055	0.3286	0.0169	0.002	2.83e-10	0.00665396	TRUE	39.5634
Ulcerative colitis	Appendicular lean mass	rs2212434	11	76281593	T	C	0.1252	-0.0007	0.4486	0.0159	0.0019	2.8e-15	0.699301	TRUE	62.0032
Ulcerative colitis	Appendicular lean mass	rs2816954	1	200105746	A	T	0.1375	-0.0052	0.8527	0.0229	0.0026	1.8e-09	0.0481604	FALSE	36.0524
Ulcerative colitis	Appendicular lean mass	rs2836881	21	40466299	T	G	-0.2217	0.0027	0.2666	0.0186	0.0022	1.11e-32	0.2057	TRUE	142.071
Ulcerative colitis	Appendicular lean mass	rs2838517	21	45613825	C	T	-0.1177	-0.0003	0.6106	0.016	0.002	1.78e-13	0.864	TRUE	54.1144
Ulcerative colitis	Appendicular lean mass	rs3024493	1	206943968	A	C	0.21	-0.0021	0.154	0.0209	0.0026	7.46e-24	0.4151	TRUE	100.959
Ulcerative colitis	Appendicular lean mass	rs3734851	6	31030303	A	G	0.5033	-0.0041	0.012	0.0584	0.0086	6.58e-18	0.6308	TRUE	74.2725
Ulcerative colitis	Appendicular lean mass	rs3820330	1	20142413	A	C	-0.1587	0.0021	0.3127	0.0178	0.002	3.91e-19	0.304	TRUE	79.4902
Ulcerative colitis	Appendicular lean mass	rs4654925	1	20227723	C	G	-0.2217	-0.0042	0.4666	0.0159	0.0019	2.61e-44	0.0257899	FALSE	194.418
Ulcerative colitis	Appendicular lean mass	rs4676408	2	241574401	A	G	0.1433	0.0034	0.5183	0.0167	0.0019	1.19e-17	0.0722703	TRUE	73.6308
Ulcerative colitis	Appendicular lean mass	rs4728142	7	128573967	A	G	0.0995	-0.0041	0.4477	0.0158	0.0019	3.23e-10	0.0319499	TRUE	39.6581
Ulcerative colitis	Appendicular lean mass	rs6017342	20	43065028	C	A	0.1944	-0.002	0.5174	0.017	0.0019	3.95e-30	0.295	TRUE	130.766
Ulcerative colitis	Appendicular lean mass	rs6062496	20	62329099	A	G	0.1359	-0.0056	0.5459	0.0163	0.0019	8.97e-17	0.00318398	TRUE	69.5126
Ulcerative colitis	Appendicular lean mass	rs6658353	1	161469054	C	G	-0.1569	0.0017	0.532	0.016	0.0019	1.17e-22	0.3703	FALSE	96.1625
Ulcerative colitis	Appendicular lean mass	rs67111717	5	176790162	G	A	0.0944	-0.0056	0.334	0.0171	0.002	3.27e-08	0.00537403	TRUE	30.4756
Ulcerative colitis	Appendicular lean mass	rs6889364	5	40347469	A	G	0.1318	0.0051	0.1291	0.0228	0.0028	7.87e-09	0.0703898	TRUE	33.4165
Ulcerative colitis	Appendicular lean mass	rs72704802	5	554211	T	C	-0.1223	0.0023	0.1938	0.0206	0.0024	2.89e-09	0.3241	TRUE	35.2467
Ulcerative colitis	Appendicular lean mass	rs7544646	1	2496649	G	C	-0.1168	0.0039	0.4788	0.016	0.0019	2.53e-13	0.0378103	FALSE	53.29
Ulcerative colitis	Appendicular lean mass	rs755374	5	158829294	T	C	0.1714	-0.0039	0.3333	0.0171	0.002	9.73e-24	0.0573297	TRUE	100.468
Ulcerative colitis	Appendicular lean mass	rs7554511	1	200877562	A	C	-0.1448	-0.0044	0.2937	0.0178	0.002	4.27e-16	0.0337404	TRUE	66.1755
Ulcerative colitis	Appendicular lean mass	rs78064630	19	10562802	A	G	0.1759	0.0131	0.0771	0.0308	0.0036	1.08e-08	0.000223702	TRUE	32.616
Ulcerative colitis	Appendicular lean mass	rs79051659	1	151757843	A	G	0.1605	-0.0067	0.1077	0.0264	0.0031	1.3e-09	0.0295999	TRUE	36.9609
Ulcerative colitis	Appendicular lean mass	rs7911117	10	27179596	G	T	-0.1342	-0.0045	0.1334	0.0239	0.0028	1.84e-08	0.1059	TRUE	31.5289
Ulcerative colitis	Appendicular lean mass	rs7911680	10	101293468	C	A	-0.1525	0.0003	0.5145	0.0159	0.0019	6.71e-22	0.8774	TRUE	91.991
Ulcerative colitis	Appendicular lean mass	rs9260809	6	29941617	G	A	-0.1102	-0.0036	0.4405	0.0184	0.0019	1.96e-09	0.05671	TRUE	35.8697
Ulcerative colitis	Appendicular lean mass	rs9267798	6	32044834	C	G	0.2486	0.0007	0.0809	0.028	0.0035	6.54e-19	0.8286	FALSE	78.829
Ulcerative colitis	Appendicular lean mass	rs9611131	22	39662480	C	T	-0.1494	-0.0003	0.1457	0.0227	0.0027	5.11e-11	0.9193	TRUE	43.3161
Ulcerative colitis	Appendicular lean mass	rs989960	7	107445727	T	C	-0.1214	0.001	0.4227	0.016	0.0019	3.28e-14	0.6086	TRUE	57.5702
Ulcerative colitis	Usual walking pace	rs10272963	7	107486902	T	C	-0.1512	0.0015695	0.435173	0.016	0.00127826	107486902	0.22	TRUE	89.3025
Ulcerative colitis	Usual walking pace	rs10408351	19	33754044	A	G	0.1548	0.00108742	0.22455	0.0204	0.00153657	33754044	0.48	TRUE	57.5813
Ulcerative colitis	Usual walking pace	rs10761659	10	64445564	G	A	0.1276	-0.00082316	0.539828	0.016	0.00126967	64445564	0.52	TRUE	63.6006
Ulcerative colitis	Usual walking pace	rs10817678	9	117579457	A	G	0.1332	-0.0011675	0.66752	0.017	0.00134574	117579457	0.39	TRUE	61.3918
Ulcerative colitis	Usual walking pace	rs11209026	1	67705958	A	G	-0.483	0.00383212	0.066816	0.0358	0.00253261	67705958	0.13	TRUE	182.024
Ulcerative colitis	Usual walking pace	rs113986290	6	19781009	T	C	-0.3066	-0.00962839	0.024426	0.0531	0.00410761	19781009	0.0189998	TRUE	33.3392
Ulcerative colitis	Usual walking pace	rs11645239	16	23847062	G	C	-0.1174	0.00175335	0.201806	0.02	0.00157644	23847062	0.27	FALSE	34.4569
Ulcerative colitis	Usual walking pace	rs11651246	17	40759937	G	T	0.147	0.00209206	0.164721	0.0219	0.00170372	40759937	0.22	TRUE	45.0554
Ulcerative colitis	Usual walking pace	rs12825700	12	68492980	A	G	0.1889	0.00161159	0.385067	0.0161	0.00130413	68492980	0.22	TRUE	137.661
Ulcerative colitis	Usual walking pace	rs12936409	17	38043649	T	C	0.1365	0.00276669	0.473897	0.0158	0.00126702	38043649	0.0290001	TRUE	74.6365
Ulcerative colitis	Usual walking pace	rs1317209	1	20140036	A	G	0.1818	-0.000306877	0.17095	0.0203	0.00167861	20140036	0.85	TRUE	80.2039
Ulcerative colitis	Usual walking pace	rs13200059	6	111943234	A	G	0.2944	0.00135194	0.029499	0.0436	0.00378818	111943234	0.719999	TRUE	45.5935
Ulcerative colitis	Usual walking pace	rs1359946	13	27536972	A	G	0.1571	0.00365209	0.179195	0.0202	0.00165386	27536972	0.0269998	TRUE	60.4853
Ulcerative colitis	Usual walking pace	rs137845	22	50439430	G	A	0.1011	9.2e-05	0.497604	0.0158	0.00126896	50439430	0.94	TRUE	40.9438
Ulcerative colitis	Usual walking pace	rs16940186	16	86009740	C	T	0.1357	-0.00460724	0.151436	0.0214	0.0017747	86009740	0.00940005	TRUE	40.2098
Ulcerative colitis	Usual walking pace	rs1736161	21	16833222	A	G	-0.1227	-0.000547662	0.443295	0.0161	0.00127789	16833222	0.67	TRUE	58.0814
Ulcerative colitis	Usual walking pace	rs17656349	5	149605994	T	C	0.09	0.000788027	0.555914	0.0159	0.00127656	149605994	0.54	TRUE	32.0399
Ulcerative colitis	Usual walking pace	rs17715902	5	134451465	A	G	0.0974	-0.00312738	0.32915	0.0166	0.00134996	134451465	0.021	TRUE	34.4272
Ulcerative colitis	Usual walking pace	rs1811711	2	228670476	G	C	-0.1299	-0.00277685	0.192414	0.0223	0.00160886	228670476	0.0840001	FALSE	33.9319
Ulcerative colitis	Usual walking pace	rs1887428	9	4984530	C	G	-0.167	-0.00221783	0.625457	0.0166	0.00132691	4984530	0.0949992	FALSE	101.208
Ulcerative colitis	Usual walking pace	rs2045241	11	114428783	A	G	-0.1063	-0.00277883	0.328433	0.0169	0.00134881	114428783	0.0389996	TRUE	39.5634
Ulcerative colitis	Usual walking pace	rs2212434	11	76281593	T	C	0.1252	-0.00242049	0.448624	0.0159	0.00127395	76281593	0.0569994	TRUE	62.0032
Ulcerative colitis	Usual walking pace	rs2816954	1	200105746	A	T	0.1375	-0.000916351	0.852494	0.0229	0.00178618	200105746	0.61	FALSE	36.0524
Ulcerative colitis	Usual walking pace	rs2836881	21	40466299	T	G	-0.2217	-0.000413506	0.266497	0.0186	0.00143394	40466299	0.77	TRUE	142.071
Ulcerative colitis	Usual walking pace	rs28383224	6	32583653	G	A	-0.1468	-0.0012717	0.582515	0.0165	0.00128289	32583653	0.32	TRUE	79.1561
Ulcerative colitis	Usual walking pace	rs2838517	21	45613825	C	T	-0.1177	-0.00171848	0.610865	0.016	0.00129836	45613825	0.19	TRUE	54.1144
Ulcerative colitis	Usual walking pace	rs3024493	1	206943968	A	C	0.21	-0.00274874	0.15408	0.0209	0.00175254	206943968	0.12	TRUE	100.959
Ulcerative colitis	Usual walking pace	rs3734851	6	31030303	A	G	0.5033	-0.00433262	0.012148	0.0584	0.00576875	31030303	0.450001	TRUE	74.2725
Ulcerative colitis	Usual walking pace	rs3812565	9	139272502	C	T	0.1335	0.00148085	0.395977	0.016	0.00129372	139272502	0.25	TRUE	69.6182
Ulcerative colitis	Usual walking pace	rs3820330	1	20142413	A	C	-0.1587	-0.000512411	0.312394	0.0178	0.00136659	20142413	0.709999	TRUE	79.4902
Ulcerative colitis	Usual walking pace	rs4654925	1	20227723	C	G	-0.2217	0.00113304	0.466295	0.0159	0.00126753	20227723	0.37	FALSE	194.418
Ulcerative colitis	Usual walking pace	rs4676408	2	241574401	A	G	0.1433	-0.00102878	0.517616	0.0167	0.00126985	241574401	0.42	TRUE	73.6308
Ulcerative colitis	Usual walking pace	rs4728142	7	128573967	A	G	0.0995	-0.00118022	0.447818	0.0158	0.00127282	128573967	0.35	TRUE	39.6581
Ulcerative colitis	Usual walking pace	rs4993442	22	30253256	T	G	-0.0988	-0.00218538	0.749898	0.0179	0.00146182	30253256	0.13	TRUE	30.4655
Ulcerative colitis	Usual walking pace	rs55905347	2	199638507	A	G	0.1054	0.000889161	0.358378	0.0166	0.00134266	199638507	0.51	TRUE	40.3148
Ulcerative colitis	Usual walking pace	rs56062135	15	67455630	T	C	0.1078	-0.00037795	0.236182	0.0184	0.00149181	67455630	0.8	TRUE	34.3243
Ulcerative colitis	Usual walking pace	rs6017342	20	43065028	C	A	0.1944	0.000825687	0.517913	0.017	0.0012664	43065028	0.51	TRUE	130.766
Ulcerative colitis	Usual walking pace	rs62180181	2	199852010	T	C	0.1226	0.00057911	0.305346	0.0171	0.00137373	199852010	0.67	TRUE	51.403
Ulcerative colitis	Usual walking pace	rs6658353	1	161469054	C	G	-0.1569	-0.00255571	0.531665	0.016	0.00127097	161469054	0.0439997	FALSE	96.1625
Ulcerative colitis	Usual walking pace	rs67111717	5	176790162	G	A	0.0944	-0.00091261	0.334374	0.0171	0.00134373	176790162	0.5	TRUE	30.4756
Ulcerative colitis	Usual walking pace	rs6889364	5	40347469	A	G	0.1318	-0.000325582	0.12896	0.0228	0.00189431	40347469	0.86	TRUE	33.4165
Ulcerative colitis	Usual walking pace	rs6933404	6	137959235	C	T	0.1486	-0.00102103	0.219436	0.0188	0.00153746	137959235	0.51	TRUE	62.4773
Ulcerative colitis	Usual walking pace	rs7203363	16	68590610	A	T	0.1071	0.00274531	0.767364	0.0189	0.00149799	68587692	0.0669993	FALSE	32.1111
Ulcerative colitis	Usual walking pace	rs72704802	5	554211	T	C	-0.1223	0.00246953	0.193649	0.0206	0.0016011	554211	0.12	TRUE	35.2467
Ulcerative colitis	Usual walking pace	rs7523335	1	8180210	A	G	-0.1389	0.000687605	0.184266	0.021	0.0016362	8180210	0.67	TRUE	43.7488
Ulcerative colitis	Usual walking pace	rs7544646	1	2498027	G	C	-0.1168	-0.00481585	0.501561	0.016	0.00126459	2496649	0.000140001	FALSE	53.29
Ulcerative colitis	Usual walking pace	rs755374	5	158829294	T	C	0.1714	0.00192085	0.333002	0.0171	0.00136836	158829294	0.16	TRUE	100.468
Ulcerative colitis	Usual walking pace	rs7554511	1	200877562	A	C	-0.1448	-0.00132415	0.293503	0.0178	0.00138478	200877562	0.34	TRUE	66.1755
Ulcerative colitis	Usual walking pace	rs7608697	2	61204641	C	A	0.1597	0.00163243	0.377483	0.0161	0.00130317	61204641	0.21	TRUE	98.3916
Ulcerative colitis	Usual walking pace	rs78064630	19	10562802	A	G	0.1759	-0.0022004	0.076945	0.0308	0.00237631	10562802	0.35	TRUE	32.616
Ulcerative colitis	Usual walking pace	rs79051659	1	151757843	A	G	0.1605	-0.000283933	0.108066	0.0264	0.0020719	151757843	0.89	TRUE	36.9609
Ulcerative colitis	Usual walking pace	rs7911117	10	27179596	G	T	-0.1342	-0.00269554	0.133681	0.0239	0.00186477	27179596	0.15	TRUE	31.5289
Ulcerative colitis	Usual walking pace	rs7911680	10	101293468	C	A	-0.1525	0.0016091	0.514406	0.0159	0.00126499	101293468	0.2	TRUE	91.991
Ulcerative colitis	Usual walking pace	rs798506	7	2797267	C	T	-0.1206	0.00107207	0.304407	0.0179	0.00137647	2788912	0.44	TRUE	45.393
Ulcerative colitis	Usual walking pace	rs9260809	6	29941617	G	A	-0.1102	-0.000945669	0.440462	0.0184	0.00127391	29941617	0.46	TRUE	35.8697
Ulcerative colitis	Usual walking pace	rs9267798	6	32044834	C	G	0.2486	-0.00328959	0.080764	0.028	0.00232464	32044834	0.16	FALSE	78.829
Ulcerative colitis	Usual walking pace	rs9271176	6	32578127	G	A	-0.3495	-0.00324949	0.673852	0.0173	0.00135001	32578127	0.016	TRUE	408.133
Ulcerative colitis	Usual walking pace	rs9611131	22	39662480	C	T	-0.1494	-0.00154472	0.145942	0.0227	0.0017987	39662480	0.39	TRUE	43.3161
Ulcerative colitis	Usual walking pace	rs989960	7	107445727	T	C	-0.1214	0.0012325	0.422859	0.016	0.00128243	107445727	0.34	TRUE	57.5702
Ulcerative colitis	Hand grip strength (left)	rs10272963	7	107486902	T	C	-0.1512	0.000940444	0.435205	0.016	0.00149893	107486902	0.53	TRUE	89.3025
Ulcerative colitis	Hand grip strength (left)	rs10408351	19	33754044	A	G	0.1548	-0.000938045	0.224512	0.0204	0.00180241	33754044	0.6	TRUE	57.5813
Ulcerative colitis	Hand grip strength (left)	rs10761659	10	64445564	G	A	0.1276	-0.000936466	0.539741	0.016	0.00148877	64445564	0.53	TRUE	63.6006
Ulcerative colitis	Hand grip strength (left)	rs10817678	9	117579457	A	G	0.1332	-0.0035419	0.667436	0.017	0.00157807	117579457	0.025	TRUE	61.3918
Ulcerative colitis	Hand grip strength (left)	rs11209026	1	67705958	A	G	-0.483	-0.00135019	0.066778	0.0358	0.00296901	67705958	0.649999	TRUE	182.024
Ulcerative colitis	Hand grip strength (left)	rs1131095	3	49714225	C	T	0.1593	-0.00472383	0.292638	0.0168	0.00162917	49714225	0.00369999	TRUE	89.911
Ulcerative colitis	Hand grip strength (left)	rs113986290	6	19781009	T	C	-0.3066	-0.00573828	0.024422	0.0531	0.00481671	19781009	0.23	TRUE	33.3392
Ulcerative colitis	Hand grip strength (left)	rs11645239	16	23847062	G	C	-0.1174	7.9e-05	0.20176	0.02	0.00184939	23847062	0.97	FALSE	34.4569
Ulcerative colitis	Hand grip strength (left)	rs11651246	17	40759937	G	T	0.147	0.00587674	0.164755	0.0219	0.00199852	40759937	0.00329997	TRUE	45.0554
Ulcerative colitis	Hand grip strength (left)	rs12825700	12	68492980	A	G	0.1889	0.00166017	0.384973	0.0161	0.00152916	68492980	0.28	TRUE	137.661
Ulcerative colitis	Hand grip strength (left)	rs12936409	17	38043649	T	C	0.1365	-0.00307344	0.473874	0.0158	0.00148628	38043649	0.0389996	TRUE	74.6365
Ulcerative colitis	Hand grip strength (left)	rs1317209	1	20140036	A	G	0.1818	-0.00022527	0.170955	0.0203	0.00196712	20140036	0.91	TRUE	80.2039
Ulcerative colitis	Hand grip strength (left)	rs13200059	6	111943234	A	G	0.2944	-0.00617778	0.029494	0.0436	0.00444193	111943234	0.16	TRUE	45.5935
Ulcerative colitis	Hand grip strength (left)	rs1359946	13	27536972	A	G	0.1571	0.00191467	0.179133	0.0202	0.00194035	27536972	0.32	TRUE	60.4853
Ulcerative colitis	Hand grip strength (left)	rs137845	22	50439430	G	A	0.1011	-0.00048577	0.497713	0.0158	0.00148892	50439430	0.74	TRUE	40.9438
Ulcerative colitis	Hand grip strength (left)	rs16940186	16	86009740	C	T	0.1357	0.00200271	0.15144	0.0214	0.00208157	86009740	0.34	TRUE	40.2098
Ulcerative colitis	Hand grip strength (left)	rs1736161	21	16833222	A	G	-0.1227	-0.00297574	0.443346	0.0161	0.00149916	16833222	0.0470002	TRUE	58.0814
Ulcerative colitis	Hand grip strength (left)	rs17656349	5	149605994	T	C	0.09	-0.00172741	0.555923	0.0159	0.00149647	149605994	0.25	TRUE	32.0399
Ulcerative colitis	Hand grip strength (left)	rs17715902	5	134451465	A	G	0.0974	0.000859866	0.329164	0.0166	0.00158265	134451465	0.59	TRUE	34.4272
Ulcerative colitis	Hand grip strength (left)	rs1811711	2	228670476	G	C	-0.1299	-0.000240561	0.192411	0.0223	0.00188538	228670476	0.9	FALSE	33.9319
Ulcerative colitis	Hand grip strength (left)	rs1887428	9	4984530	C	G	-0.167	-0.00475432	0.625449	0.0166	0.00155614	4984530	0.00219999	FALSE	101.208
Ulcerative colitis	Hand grip strength (left)	rs2045241	11	114428783	A	G	-0.1063	-0.000209214	0.32845	0.0169	0.00158173	114428783	0.89	TRUE	39.5634
Ulcerative colitis	Hand grip strength (left)	rs2212434	11	76281593	T	C	0.1252	-0.00214511	0.44855	0.0159	0.001494	76281593	0.15	TRUE	62.0032
Ulcerative colitis	Hand grip strength (left)	rs2816954	1	200105746	A	T	0.1375	-0.000856297	0.852549	0.0229	0.00209384	200105746	0.68	FALSE	36.0524
Ulcerative colitis	Hand grip strength (left)	rs2836881	21	40466299	T	G	-0.2217	0.00191618	0.266391	0.0186	0.00168228	40466299	0.25	TRUE	142.071
Ulcerative colitis	Hand grip strength (left)	rs2838517	21	45613825	C	T	-0.1177	0.000652796	0.610883	0.016	0.00152319	45613825	0.67	TRUE	54.1144
Ulcerative colitis	Hand grip strength (left)	rs3024493	1	206943968	A	C	0.21	-0.00315213	0.153999	0.0209	0.00205477	206943968	0.13	TRUE	100.959
Ulcerative colitis	Hand grip strength (left)	rs3734851	6	31030303	A	G	0.5033	-0.00284472	0.012146	0.0584	0.006763	31030303	0.67	TRUE	74.2725
Ulcerative colitis	Hand grip strength (left)	rs3812565	9	139272502	C	T	0.1335	0.0014988	0.395875	0.016	0.00151735	139272502	0.32	TRUE	69.6182
Ulcerative colitis	Hand grip strength (left)	rs3820330	1	20142413	A	C	-0.1587	-6.2e-05	0.312296	0.0178	0.00160187	20142413	0.97	TRUE	79.4902
Ulcerative colitis	Hand grip strength (left)	rs4654925	1	20227723	C	G	-0.2217	-0.000217988	0.466254	0.0159	0.00148548	20227723	0.88	FALSE	194.418
Ulcerative colitis	Hand grip strength (left)	rs4676408	2	241574401	A	G	0.1433	-0.00141719	0.517654	0.0167	0.00148841	241574401	0.34	TRUE	73.6308
Ulcerative colitis	Hand grip strength (left)	rs4993442	22	30253256	T	G	-0.0988	-0.00409515	0.749921	0.0179	0.00171539	30253256	0.017	TRUE	30.4655
Ulcerative colitis	Hand grip strength (left)	rs55905347	2	199638507	A	G	0.1054	0.000315982	0.358342	0.0166	0.00157363	199638507	0.84	TRUE	40.3148
Ulcerative colitis	Hand grip strength (left)	rs56062135	15	67455630	T	C	0.1078	-0.00370702	0.236126	0.0184	0.00174984	67455630	0.0340001	TRUE	34.3243
Ulcerative colitis	Hand grip strength (left)	rs6017342	20	43065028	C	A	0.1944	-0.00122498	0.51782	0.017	0.00148547	43065028	0.41	TRUE	130.766
Ulcerative colitis	Hand grip strength (left)	rs6062496	20	62329099	A	G	0.1359	0.00135837	0.54621	0.0163	0.00149081	62329099	0.36	TRUE	69.5126
Ulcerative colitis	Hand grip strength (left)	rs62180181	2	199852010	T	C	0.1226	0.00441385	0.305328	0.0171	0.00161002	199852010	0.0061	TRUE	51.403
Ulcerative colitis	Hand grip strength (left)	rs67111717	5	176790162	G	A	0.0944	-0.000839308	0.334469	0.0171	0.00157508	176790162	0.59	TRUE	30.4756
Ulcerative colitis	Hand grip strength (left)	rs6889364	5	40347469	A	G	0.1318	0.00562103	0.128922	0.0228	0.00222071	40347469	0.0109999	TRUE	33.4165
Ulcerative colitis	Hand grip strength (left)	rs6933404	6	137959235	C	T	0.1486	-0.00364326	0.219417	0.0188	0.00180278	137959235	0.0430002	TRUE	62.4773
Ulcerative colitis	Hand grip strength (left)	rs7203363	16	68590610	A	T	0.1071	-0.00133716	0.767419	0.0189	0.00175739	68587692	0.450001	FALSE	32.1111
Ulcerative colitis	Hand grip strength (left)	rs72704802	5	554211	T	C	-0.1223	-0.000538048	0.193587	0.0206	0.0018773	554211	0.77	TRUE	35.2467
Ulcerative colitis	Hand grip strength (left)	rs7523335	1	8180210	A	G	-0.1389	-0.000574319	0.184258	0.021	0.00191774	8180210	0.760001	TRUE	43.7488
Ulcerative colitis	Hand grip strength (left)	rs7544646	1	2498027	G	C	-0.1168	0.00247996	0.501574	0.016	0.0014823	2496649	0.0940005	FALSE	53.29
Ulcerative colitis	Hand grip strength (left)	rs755374	5	158829294	T	C	0.1714	0.000897817	0.333059	0.0171	0.00160434	158829294	0.58	TRUE	100.468
Ulcerative colitis	Hand grip strength (left)	rs7554511	1	200877562	A	C	-0.1448	-4.54e-06	0.293501	0.0178	0.00162304	200877562	1	TRUE	66.1755
Ulcerative colitis	Hand grip strength (left)	rs7608697	2	61204641	C	A	0.1597	0.00218717	0.377392	0.0161	0.00152741	61204641	0.15	TRUE	98.3916
Ulcerative colitis	Hand grip strength (left)	rs78064630	19	10562802	A	G	0.1759	0.00189789	0.076972	0.0308	0.00278687	10562802	0.5	TRUE	32.616
Ulcerative colitis	Hand grip strength (left)	rs79051659	1	151757843	A	G	0.1605	-0.00213101	0.108073	0.0264	0.00242821	151757843	0.38	TRUE	36.9609
Ulcerative colitis	Hand grip strength (left)	rs7911117	10	27179596	G	T	-0.1342	0.00129314	0.133694	0.0239	0.00218686	27179596	0.55	TRUE	31.5289
Ulcerative colitis	Hand grip strength (left)	rs7911680	10	101293468	C	A	-0.1525	-0.000247759	0.51427	0.0159	0.00148348	101293468	0.87	TRUE	91.991
Ulcerative colitis	Hand grip strength (left)	rs9260809	6	29941617	G	A	-0.1102	0.000439186	0.440406	0.0184	0.00149362	29941617	0.77	TRUE	35.8697
Ulcerative colitis	Hand grip strength (left)	rs9267798	6	32044834	C	G	0.2486	-0.00122459	0.080784	0.028	0.00272569	32044834	0.649999	FALSE	78.829
Ulcerative colitis	Hand grip strength (left)	rs9611131	22	39662480	C	T	-0.1494	-0.00233163	0.145981	0.0227	0.00211018	39662480	0.27	TRUE	43.3161
Ulcerative colitis	Hand grip strength (left)	rs989960	7	107445727	T	C	-0.1214	-0.00296375	0.422873	0.016	0.00150397	107445727	0.0490004	TRUE	57.5702
Ulcerative colitis	Hand grip strength (right)	rs10272963	7	107486902	T	C	-0.1512	-0.000549469	0.435181	0.016	0.00150112	107486902	0.709999	TRUE	89.3025
Ulcerative colitis	Hand grip strength (right)	rs10408351	19	33754044	A	G	0.1548	-0.000879876	0.224508	0.0204	0.00180512	33754044	0.630001	TRUE	57.5813
Ulcerative colitis	Hand grip strength (right)	rs10761659	10	64445564	G	A	0.1276	9.82e-05	0.539746	0.016	0.00149106	64445564	0.95	TRUE	63.6006
Ulcerative colitis	Hand grip strength (right)	rs10817678	9	117579457	A	G	0.1332	-0.00348864	0.667446	0.017	0.00158037	117579457	0.0269998	TRUE	61.3918
Ulcerative colitis	Hand grip strength (right)	rs11209026	1	67705958	A	G	-0.483	0.00108255	0.066774	0.0358	0.00297352	67705958	0.719999	TRUE	182.024
Ulcerative colitis	Hand grip strength (right)	rs113986290	6	19781009	T	C	-0.3066	-0.00577182	0.024433	0.0531	0.00482262	19781009	0.23	TRUE	33.3392
Ulcerative colitis	Hand grip strength (right)	rs11645239	16	23847062	G	C	-0.1174	-0.000910927	0.201756	0.02	0.00185205	23847062	0.62	FALSE	34.4569
Ulcerative colitis	Hand grip strength (right)	rs11651246	17	40759937	G	T	0.147	0.00534644	0.16474	0.0219	0.00200152	40759937	0.00759994	TRUE	45.0554
Ulcerative colitis	Hand grip strength (right)	rs12825700	12	68492980	A	G	0.1889	0.00198716	0.385015	0.0161	0.00153137	68492980	0.19	TRUE	137.661
Ulcerative colitis	Hand grip strength (right)	rs1317209	1	20140036	A	G	0.1818	0.000960712	0.170951	0.0203	0.00197015	20140036	0.630001	TRUE	80.2039
Ulcerative colitis	Hand grip strength (right)	rs13200059	6	111943234	A	G	0.2944	-0.0103079	0.02948	0.0436	0.00444934	111943234	0.021	TRUE	45.5935
Ulcerative colitis	Hand grip strength (right)	rs1359946	13	27536972	A	G	0.1571	0.00151928	0.179174	0.0202	0.00194326	27536972	0.43	TRUE	60.4853
Ulcerative colitis	Hand grip strength (right)	rs137845	22	50439430	G	A	0.1011	-0.000912551	0.497713	0.0158	0.0014911	50439430	0.54	TRUE	40.9438
Ulcerative colitis	Hand grip strength (right)	rs16940186	16	86009740	C	T	0.1357	0.00258815	0.151429	0.0214	0.00208476	86009740	0.21	TRUE	40.2098
Ulcerative colitis	Hand grip strength (right)	rs1736161	21	16833222	A	G	-0.1227	-0.00200255	0.443417	0.0161	0.00150152	16833222	0.18	TRUE	58.0814
Ulcerative colitis	Hand grip strength (right)	rs17656349	5	149605994	T	C	0.09	-0.000124932	0.555944	0.0159	0.0014988	149605994	0.93	TRUE	32.0399
Ulcerative colitis	Hand grip strength (right)	rs17715902	5	134451465	A	G	0.0974	0.000410377	0.329144	0.0166	0.00158504	134451465	0.8	TRUE	34.4272
Ulcerative colitis	Hand grip strength (right)	rs1811711	2	228670476	G	C	-0.1299	-0.00229446	0.192447	0.0223	0.0018879	228670476	0.22	FALSE	33.9319
Ulcerative colitis	Hand grip strength (right)	rs1887428	9	4984530	C	G	-0.167	-0.00546154	0.625511	0.0166	0.00155827	4984530	0.000460002	FALSE	101.208
Ulcerative colitis	Hand grip strength (right)	rs2045241	11	114428783	A	G	-0.1063	-0.00136767	0.328433	0.0169	0.00158389	114428783	0.39	TRUE	39.5634
Ulcerative colitis	Hand grip strength (right)	rs2212434	11	76281593	T	C	0.1252	-0.00320879	0.448546	0.0159	0.00149625	76281593	0.032	TRUE	62.0032
Ulcerative colitis	Hand grip strength (right)	rs2816954	1	200105746	A	T	0.1375	-0.00252259	0.85255	0.0229	0.0020971	200105746	0.23	FALSE	36.0524
Ulcerative colitis	Hand grip strength (right)	rs2836881	21	40466299	T	G	-0.2217	0.000213753	0.266404	0.0186	0.00168462	40466299	0.9	TRUE	142.071
Ulcerative colitis	Hand grip strength (right)	rs2838517	21	45613825	C	T	-0.1177	0.00100993	0.61089	0.016	0.0015256	45613825	0.51	TRUE	54.1144
Ulcerative colitis	Hand grip strength (right)	rs3024493	1	206943968	A	C	0.21	-0.00414623	0.154021	0.0209	0.00205763	206943968	0.0439997	TRUE	100.959
Ulcerative colitis	Hand grip strength (right)	rs3734851	6	31030303	A	G	0.5033	-0.00146285	0.012148	0.0584	0.00677166	31030303	0.83	TRUE	74.2725
Ulcerative colitis	Hand grip strength (right)	rs3812565	9	139272502	C	T	0.1335	0.00235631	0.395934	0.016	0.00151945	139272502	0.12	TRUE	69.6182
Ulcerative colitis	Hand grip strength (right)	rs3820330	1	20142413	A	C	-0.1587	0.00118728	0.312318	0.0178	0.00160423	20142413	0.46	TRUE	79.4902
Ulcerative colitis	Hand grip strength (right)	rs4654925	1	20227723	C	G	-0.2217	-0.0015852	0.466235	0.0159	0.00148767	20227723	0.29	FALSE	194.418
Ulcerative colitis	Hand grip strength (right)	rs4676408	2	241574401	A	G	0.1433	-0.000581379	0.517599	0.0167	0.00149062	241574401	0.7	TRUE	73.6308
Ulcerative colitis	Hand grip strength (right)	rs4993442	22	30253256	T	G	-0.0988	-0.00320041	0.749878	0.0179	0.0017178	30253256	0.0619998	TRUE	30.4655
Ulcerative colitis	Hand grip strength (right)	rs55905347	2	199638507	A	G	0.1054	-0.00125957	0.358364	0.0166	0.00157588	199638507	0.42	TRUE	40.3148
Ulcerative colitis	Hand grip strength (right)	rs56062135	15	67455630	T	C	0.1078	-0.00332672	0.236154	0.0184	0.00175239	67455630	0.0580003	TRUE	34.3243
Ulcerative colitis	Hand grip strength (right)	rs6017342	20	43065028	C	A	0.1944	-0.000859176	0.517899	0.017	0.00148743	43065028	0.56	TRUE	130.766
Ulcerative colitis	Hand grip strength (right)	rs6062496	20	62329099	A	G	0.1359	0.00141796	0.546197	0.0163	0.00149303	62329099	0.34	TRUE	69.5126
Ulcerative colitis	Hand grip strength (right)	rs62180181	2	199852010	T	C	0.1226	0.00498834	0.305338	0.0171	0.00161232	199852010	0.002	TRUE	51.403
Ulcerative colitis	Hand grip strength (right)	rs67111717	5	176790162	G	A	0.0944	-4.69e-05	0.334434	0.0171	0.00157751	176790162	0.98	TRUE	30.4756
Ulcerative colitis	Hand grip strength (right)	rs6889364	5	40347469	A	G	0.1318	0.0048825	0.12894	0.0228	0.00222423	40347469	0.0280001	TRUE	33.4165
Ulcerative colitis	Hand grip strength (right)	rs6933404	6	137959235	C	T	0.1486	-0.00420887	0.2194	0.0188	0.00180546	137959235	0.02	TRUE	62.4773
Ulcerative colitis	Hand grip strength (right)	rs7203363	16	68590610	A	T	0.1071	-8.6e-05	0.76744	0.0189	0.00175988	68587692	0.96	FALSE	32.1111
Ulcerative colitis	Hand grip strength (right)	rs72704802	5	554211	T	C	-0.1223	-0.00256345	0.193602	0.0206	0.00188	554211	0.17	TRUE	35.2467
Ulcerative colitis	Hand grip strength (right)	rs7523335	1	8180210	A	G	-0.1389	7.59e-05	0.184257	0.021	0.00192054	8180210	0.97	TRUE	43.7488
Ulcerative colitis	Hand grip strength (right)	rs7544646	1	2498027	G	C	-0.1168	0.00189771	0.501554	0.016	0.00148444	2496649	0.2	FALSE	53.29
Ulcerative colitis	Hand grip strength (right)	rs755374	5	158829294	T	C	0.1714	0.00111148	0.333037	0.0171	0.00160663	158829294	0.49	TRUE	100.468
Ulcerative colitis	Hand grip strength (right)	rs7554511	1	200877562	A	C	-0.1448	-0.000149024	0.29348	0.0178	0.00162554	200877562	0.93	TRUE	66.1755
Ulcerative colitis	Hand grip strength (right)	rs7608697	2	61204641	C	A	0.1597	0.00148661	0.377431	0.0161	0.00152967	61204641	0.33	TRUE	98.3916
Ulcerative colitis	Hand grip strength (right)	rs78064630	19	10562802	A	G	0.1759	0.00109017	0.076964	0.0308	0.00279104	10562802	0.7	TRUE	32.616
Ulcerative colitis	Hand grip strength (right)	rs79051659	1	151757843	A	G	0.1605	-0.00359194	0.108073	0.0264	0.0024318	151757843	0.14	TRUE	36.9609
Ulcerative colitis	Hand grip strength (right)	rs7911117	10	27179596	G	T	-0.1342	0.00168921	0.133688	0.0239	0.0021902	27179596	0.44	TRUE	31.5289
Ulcerative colitis	Hand grip strength (right)	rs7911680	10	101293468	C	A	-0.1525	0.000301398	0.514314	0.0159	0.00148573	101293468	0.84	TRUE	91.991
Ulcerative colitis	Hand grip strength (right)	rs9260809	6	29941617	G	A	-0.1102	0.00190389	0.440459	0.0184	0.00149571	29941617	0.2	TRUE	35.8697
Ulcerative colitis	Hand grip strength (right)	rs9267798	6	32044834	C	G	0.2486	-0.00053061	0.08079	0.028	0.00272953	32044834	0.85	FALSE	78.829
Ulcerative colitis	Hand grip strength (right)	rs9271176	6	32578127	G	A	-0.3495	-0.00706528	0.673817	0.0173	0.00158499	32578127	8.3e-06	TRUE	408.133
Ulcerative colitis	Hand grip strength (right)	rs9611131	22	39662480	C	T	-0.1494	-0.00153198	0.145963	0.0227	0.00211336	39662480	0.47	TRUE	43.3161
Ulcerative colitis	Hand grip strength (right)	rs989960	7	107445727	T	C	-0.1214	-0.00459312	0.422845	0.016	0.00150615	107445727	0.00230001	TRUE	57.5702
Crohn's disease	Appendicular lean mass	rs10114470	9	117547772	C	T	0.1687	-0.0013	0.682	0.0177	0.002	1.76e-21	0.5138	TRUE	90.8414
Crohn's disease	Appendicular lean mass	rs1012636	6	20674811	T	G	0.1291	0.0012	0.7837	0.0198	0.0023	7.01e-11	0.6124	TRUE	42.513
Crohn's disease	Appendicular lean mass	rs10492862	16	82867456	A	C	0.1067	-0.0053	0.2868	0.0176	0.0021	1.26e-09	0.0122501	TRUE	36.7539
Crohn's disease	Appendicular lean mass	rs10884966	10	112185596	A	G	0.1131	0.0009	0.3465	0.0171	0.002	4.13e-11	0.641	TRUE	43.7455
Crohn's disease	Appendicular lean mass	rs11236797	11	76299649	A	C	0.176	-0.0007	0.452	0.0161	0.0019	8.51e-28	0.710101	TRUE	119.502
Crohn's disease	Appendicular lean mass	rs11378157	2	103065522	AG	A	-0.1376	0.0083	0.7749	0.0185	0.0022	9.29e-14	0.000233002	TRUE	55.3214
Crohn's disease	Appendicular lean mass	rs114802258	1	160831855	T	C	-0.2245	0.0064	0.0508	0.0384	0.0047	5.11e-09	0.1753	TRUE	34.1799
Crohn's disease	Appendicular lean mass	rs1148246	10	35496626	T	C	-0.1323	0.0038	0.6528	0.0167	0.002	2.09e-15	0.0553898	TRUE	62.7606
Crohn's disease	Appendicular lean mass	rs11677002	2	28614401	C	T	-0.1124	0.003	0.4787	0.0163	0.0019	4.57e-12	0.1092	TRUE	47.5508
Crohn's disease	Appendicular lean mass	rs11683692	2	145509615	C	T	-0.2144	0.0048	0.0486	0.038	0.0044	1.75e-08	0.2757	TRUE	31.8334
Crohn's disease	Appendicular lean mass	rs12131079	1	155319668	T	C	-0.1088	0.0064	0.6955	0.0174	0.002	3.99e-10	0.00180501	TRUE	39.0984
Crohn's disease	Appendicular lean mass	rs1250573	10	81042475	A	G	-0.1522	0.0067	0.3308	0.0179	0.002	1.92e-17	0.000842791	TRUE	72.2975
Crohn's disease	Appendicular lean mass	rs12936409	17	38043649	T	C	0.1426	-0.001	0.4743	0.016	0.0019	4.31e-19	0.590999	TRUE	79.4327
Crohn's disease	Appendicular lean mass	rs13107325	4	103188709	T	C	0.2006	-0.0103	0.0749	0.0284	0.0036	1.66e-12	0.00394803	TRUE	49.8913
Crohn's disease	Appendicular lean mass	rs1321859	6	91012867	T	C	-0.1049	0.0001	0.3497	0.0172	0.002	1.18e-09	0.967	TRUE	37.1958
Crohn's disease	Appendicular lean mass	rs1373904	13	44475398	G	A	0.141	-0.002	0.2089	0.0189	0.0023	9.11e-14	0.3881	TRUE	55.6563
Crohn's disease	Appendicular lean mass	rs145568234	6	32247045	G	T	0.8602	-0.0198	0.0245	0.0633	0.0067	4.31e-42	0.00307999	TRUE	184.668
Crohn's disease	Appendicular lean mass	rs1887428	9	4984530	C	G	-0.166	-0.001	0.6255	0.0169	0.002	8.54e-23	0.619599	FALSE	96.4812
Crohn's disease	Appendicular lean mass	rs194746	14	69282887	T	C	0.0975	0.0001	0.4892	0.0161	0.0019	1.24e-09	0.9771	TRUE	36.6739
Crohn's disease	Appendicular lean mass	rs2002695	10	30805480	G	A	-0.1293	-0.0069	0.2409	0.0189	0.0022	8.31e-12	0.001923	TRUE	46.803
Crohn's disease	Appendicular lean mass	rs2021511	16	11344903	T	C	-0.1082	0.0003	0.2775	0.0182	0.0021	2.63e-09	0.8775	TRUE	35.3437
Crohn's disease	Appendicular lean mass	rs2076756	16	50756881	G	A	0.385	-0.0016	0.2499	0.0174	0.0022	1.8e-108	0.4683	TRUE	489.579
Crohn's disease	Appendicular lean mass	rs212409	6	159470058	A	G	-0.1096	0.0025	0.553	0.0162	0.0019	1.49e-11	0.1851	TRUE	45.7711
Crohn's disease	Appendicular lean mass	rs2143178	22	39660829	C	T	-0.2087	-0.0006	0.1641	0.0223	0.0026	6.84e-21	0.8176	TRUE	87.5861
Crohn's disease	Appendicular lean mass	rs2284553	21	34776695	G	A	0.1277	-0.0017	0.5898	0.0165	0.0019	1.14e-14	0.3872	TRUE	59.8982
Crohn's disease	Appendicular lean mass	rs2675670	10	75655628	C	G	0.1074	-0.0005	0.5555	0.0161	0.0019	2.89e-11	0.8138	FALSE	44.4997
Crohn's disease	Appendicular lean mass	rs2838517	21	45613825	C	T	-0.1456	-0.0003	0.6106	0.0162	0.002	2.03e-19	0.864	TRUE	80.7779
Crohn's disease	Appendicular lean mass	rs28999107	12	6493100	T	G	0.1083	0.0015	0.4514	0.0178	0.0019	1.06e-09	0.4244	TRUE	37.0183
Crohn's disease	Appendicular lean mass	rs2948542	17	25856486	G	A	0.1016	-0.0022	0.587	0.0163	0.0019	5.15e-10	0.2489	TRUE	38.8519
Crohn's disease	Appendicular lean mass	rs3122605	1	206955041	A	G	-0.1748	-0.0003	0.8568	0.0227	0.0027	1.24e-14	0.9134	TRUE	59.2968
Crohn's disease	Appendicular lean mass	rs34004493	2	231154012	G	A	0.1258	-0.0006	0.2736	0.0179	0.0021	2e-12	0.7703	TRUE	49.3918
Crohn's disease	Appendicular lean mass	rs34635748	12	40824663	T	C	0.4794	0.0048	0.0168	0.0504	0.0073	1.95e-21	0.512	TRUE	90.4763
Crohn's disease	Appendicular lean mass	rs35730213	1	200874229	C	G	-0.1166	-0.0043	0.2929	0.0181	0.0021	1.17e-10	0.0380996	FALSE	41.4992
Crohn's disease	Appendicular lean mass	rs3761158	20	44634912	A	G	-0.1098	-0.0039	0.3805	0.0165	0.002	2.65e-11	0.0469905	TRUE	44.283
Crohn's disease	Appendicular lean mass	rs3850378	14	88417517	C	T	0.199	0.0007	0.0968	0.0267	0.0032	8.31e-14	0.8316	TRUE	55.5499
Crohn's disease	Appendicular lean mass	rs42861	16	28494421	G	A	0.1243	0.0031	0.4468	0.0167	0.0019	8.87e-14	0.1083	TRUE	55.3999
Crohn's disease	Appendicular lean mass	rs4316387	1	197595569	C	T	-0.1292	-0.0022	0.7815	0.0189	0.0023	7.74e-12	0.3369	TRUE	46.7306
Crohn's disease	Appendicular lean mass	rs4380956	8	126529074	A	G	0.132	-0.0029	0.6169	0.0165	0.0019	1.15e-15	0.1413	TRUE	64
Crohn's disease	Appendicular lean mass	rs4807570	19	1123652	A	G	0.1811	0.0012	0.2015	0.0193	0.0024	6.03e-21	0.6032	TRUE	88.0486
Crohn's disease	Appendicular lean mass	rs492602	19	49206417	G	A	0.1084	-0.0075	0.5078	0.0162	0.0019	2.33e-11	8.18e-05	TRUE	44.7743
Crohn's disease	Appendicular lean mass	rs55946629	2	43851246	A	C	0.1755	-0.0093	0.1448	0.0231	0.0027	2.85e-14	0.000602102	TRUE	57.7205
Crohn's disease	Appendicular lean mass	rs56116661	3	188401160	T	C	-0.1312	0.0012	0.2021	0.0212	0.0024	5.67e-10	0.6145	TRUE	38.2998
Crohn's disease	Appendicular lean mass	rs5754100	22	21916166	C	T	0.1687	0.0015	0.1873	0.0206	0.0024	3.02e-16	0.544999	TRUE	67.065
Crohn's disease	Appendicular lean mass	rs6062496	20	62329099	A	G	0.1223	-0.0056	0.5459	0.0167	0.0019	2.62e-13	0.00318398	TRUE	53.6315
Crohn's disease	Appendicular lean mass	rs61839660	10	6094697	T	C	0.1468	-0.0008	0.0983	0.0261	0.0032	1.98e-08	0.7957	TRUE	31.6352
Crohn's disease	Appendicular lean mass	rs62126620	19	33753200	A	G	0.144	-0.001	0.1965	0.0201	0.0024	8.61e-13	0.667	TRUE	51.3255
Crohn's disease	Appendicular lean mass	rs62324212	4	123560939	A	C	0.106	-0.0049	0.4372	0.0163	0.0019	8.02e-11	0.00980099	TRUE	42.2899
Crohn's disease	Appendicular lean mass	rs6451494	5	40411291	C	T	0.2605	-0.0017	0.6054	0.0166	0.0019	8.26e-56	0.3728	TRUE	246.263
Crohn's disease	Appendicular lean mass	rs6579807	5	150286845	T	C	0.1993	-0.0005	0.1265	0.0244	0.0028	3.44e-16	0.8494	TRUE	66.7168
Crohn's disease	Appendicular lean mass	rs6584282	10	101286495	G	A	-0.1658	0.0005	0.5144	0.016	0.0019	3.44e-25	0.7826	TRUE	107.381
Crohn's disease	Appendicular lean mass	rs6679677	1	114303808	A	C	-0.2275	0.0057	0.101	0.0286	0.0031	1.77e-15	0.0676706	TRUE	63.2748
Crohn's disease	Appendicular lean mass	rs6704109	1	172857050	T	C	0.1748	0.0046	0.2437	0.0181	0.0022	5.1e-22	0.0348001	TRUE	93.2665
Crohn's disease	Appendicular lean mass	rs6740847	2	182308352	G	A	-0.104	0.0001	0.5631	0.0161	0.0019	9.72e-11	0.9653	TRUE	41.7268
Crohn's disease	Appendicular lean mass	rs6873866	5	96247810	C	T	-0.1314	0.0068	0.5647	0.0164	0.0019	1.35e-15	0.000358303	TRUE	64.1953
Crohn's disease	Appendicular lean mass	rs6941902	6	32684630	C	T	0.163	0.0033	0.1171	0.0273	0.003	2.39e-09	0.2633	TRUE	35.6492
Crohn's disease	Appendicular lean mass	rs714910	17	32617265	C	A	-0.1531	0.0018	0.2801	0.0181	0.0021	2.49e-17	0.4043	TRUE	71.5473
Crohn's disease	Appendicular lean mass	rs7195228	16	50353529	G	C	-0.1327	-0.0027	0.1877	0.0209	0.0024	2.09e-10	0.2646	FALSE	40.3134
Crohn's disease	Appendicular lean mass	rs72798422	16	50866917	C	T	0.5495	0.0024	0.0332	0.0382	0.0053	6.05e-47	0.655101	TRUE	206.923
Crohn's disease	Appendicular lean mass	rs73516754	6	106459738	C	A	0.1423	-0.0002	0.3434	0.0169	0.002	4.04e-17	0.9296	TRUE	70.8984
Crohn's disease	Appendicular lean mass	rs7517847	1	67681669	G	T	-0.3447	0.0045	0.4439	0.0165	0.0019	5.84e-97	0.0161599	TRUE	436.43
Crohn's disease	Appendicular lean mass	rs755374	5	158829294	T	C	0.1969	-0.0039	0.3333	0.0174	0.002	1.38e-29	0.0573297	TRUE	128.054
Crohn's disease	Appendicular lean mass	rs7608697	2	61204641	C	A	0.1229	-0.0052	0.3772	0.0163	0.0019	4.03e-14	0.00751796	TRUE	56.8497
Crohn's disease	Appendicular lean mass	rs7753014	6	21441035	G	C	-0.0989	0.0006	0.5004	0.0163	0.0019	1.39e-09	0.734999	FALSE	36.8144
Crohn's disease	Appendicular lean mass	rs77566919	12	113163656	A	G	-0.1089	0.0024	0.6927	0.0185	0.0021	4.13e-09	0.245	TRUE	34.6507
Crohn's disease	Appendicular lean mass	rs79832570	8	145097720	C	T	0.2234	0.0092	0.0821	0.0344	0.0034	8.9e-11	0.007171	TRUE	42.1745
Crohn's disease	Appendicular lean mass	rs80262450	18	12818922	A	G	0.2268	0.0037	0.1207	0.0244	0.0029	1.34e-20	0.2115	TRUE	86.3985
Crohn's disease	Appendicular lean mass	rs9258357	6	29751129	C	T	-0.1179	-0.0056	0.8375	0.0216	0.0026	5e-08	0.0290998	TRUE	29.7934
Crohn's disease	Appendicular lean mass	rs938650	8	129552540	A	G	-0.1747	0.0061	0.1294	0.0247	0.0028	1.65e-12	0.0313098	TRUE	50.0256
Crohn's disease	Appendicular lean mass	rs9482770	6	127443092	C	T	0.0987	-0.0055	0.4483	0.0162	0.0019	1.01e-09	0.00354503	TRUE	37.1197
Crohn's disease	Appendicular lean mass	rs9501641	6	32450319	T	C	0.3027	0.0108	0.0433	0.0432	0.0047	2.57e-12	0.02071	TRUE	49.0973
Crohn's disease	Appendicular lean mass	rs9656588	7	50306780	C	T	0.1183	-0.0025	0.6676	0.0173	0.002	8.73e-12	0.2144	TRUE	46.7603
Crohn's disease	Appendicular lean mass	rs9836291	3	49697459	A	G	0.1722	0.0054	0.2929	0.017	0.0021	3.77e-24	0.00887401	TRUE	102.605
Crohn's disease	Usual walking pace	rs10114470	9	117547772	C	T	0.1687	0.000641499	0.682477	0.0177	0.00136176	1.76e-21	0.64	TRUE	90.8414
Crohn's disease	Usual walking pace	rs1012636	6	20674811	T	G	0.1291	0.00344274	0.783849	0.0198	0.00154034	7.01e-11	0.025	TRUE	42.513
Crohn's disease	Usual walking pace	rs10822050	10	64438771	C	T	0.1827	-0.00138748	0.387938	0.0162	0.00129705	2.35e-29	0.28	TRUE	127.188
Crohn's disease	Usual walking pace	rs10884966	10	112185596	A	G	0.1131	0.000414554	0.345893	0.0171	0.00133028	4.13e-11	0.760001	TRUE	43.7455
Crohn's disease	Usual walking pace	rs111281598	6	31367874	C	T	0.2745	-0.00272739	0.067058	0.0316	0.00252647	4.17e-18	0.28	TRUE	75.4589
Crohn's disease	Usual walking pace	rs11236797	11	76299649	A	C	0.176	-0.00180578	0.451948	0.0161	0.00127176	8.51e-28	0.16	TRUE	119.502
Crohn's disease	Usual walking pace	rs112856973	5	40530242	C	T	-0.1612	-0.00093435	0.128956	0.0243	0.00189038	3.61e-11	0.62	TRUE	44.0066
Crohn's disease	Usual walking pace	rs114802258	1	160831855	T	C	-0.2245	0.00507293	0.050755	0.0384	0.00319643	5.11e-09	0.11	TRUE	34.1799
Crohn's disease	Usual walking pace	rs1148246	10	35496626	T	C	-0.1323	-0.000475483	0.652646	0.0167	0.00133143	2.09e-15	0.719999	TRUE	62.7606
Crohn's disease	Usual walking pace	rs11677002	2	28614401	C	T	-0.1124	-0.00301326	0.478289	0.0163	0.00127319	4.57e-12	0.0179999	TRUE	47.5508
Crohn's disease	Usual walking pace	rs12131079	1	155359830	T	C	-0.1088	0.00248684	0.717536	0.0174	0.0014052	3.99e-10	0.0769999	TRUE	39.0984
Crohn's disease	Usual walking pace	rs1250573	10	81042475	A	G	-0.1522	-0.00353437	0.330209	0.0179	0.00134741	1.92e-17	0.00870001	TRUE	72.2975
Crohn's disease	Usual walking pace	rs12936409	17	38043649	T	C	0.1426	0.00276669	0.473897	0.016	0.00126702	4.31e-19	0.0290001	TRUE	79.4327
Crohn's disease	Usual walking pace	rs1297264	21	16816017	G	A	-0.1769	-0.000951158	0.443578	0.0163	0.00127609	1.59e-27	0.46	TRUE	117.782
Crohn's disease	Usual walking pace	rs1321859	6	91011673	T	C	-0.1049	0.00178281	0.349443	0.0172	0.0013359	1.18e-09	0.18	TRUE	37.1958
Crohn's disease	Usual walking pace	rs1373904	13	44475398	G	A	0.141	-0.000156576	0.209151	0.0189	0.00155529	9.11e-14	0.92	TRUE	55.6563
Crohn's disease	Usual walking pace	rs144309607	19	10492274	T	C	-0.3712	0.00479032	0.047111	0.047	0.00306192	2.69e-15	0.12	TRUE	62.3764
Crohn's disease	Usual walking pace	rs145568234	6	32247045	G	T	0.8602	-0.00477673	0.024385	0.0633	0.00450922	4.31e-42	0.29	TRUE	184.668
Crohn's disease	Usual walking pace	rs181826	5	141526057	A	C	0.1162	0.000465075	0.617518	0.0167	0.00130261	3.24e-12	0.719999	TRUE	48.4149
Crohn's disease	Usual walking pace	rs1887428	9	4984530	C	G	-0.166	-0.00221783	0.625457	0.0169	0.00132691	8.54e-23	0.0949992	FALSE	96.4812
Crohn's disease	Usual walking pace	rs194746	14	69282887	T	C	0.0975	0.00067049	0.489027	0.0161	0.00126978	1.24e-09	0.6	TRUE	36.6739
Crohn's disease	Usual walking pace	rs2002695	10	30805480	G	A	-0.1293	0.00102074	0.241048	0.0189	0.00148643	8.31e-12	0.49	TRUE	46.803
Crohn's disease	Usual walking pace	rs2021511	16	11344903	T	C	-0.1082	0.000748129	0.27765	0.0182	0.00141176	2.63e-09	0.6	TRUE	35.3437
Crohn's disease	Usual walking pace	rs2076756	16	50756881	G	A	0.385	-0.0014554	0.249778	0.0174	0.00146102	1.8e-108	0.32	TRUE	489.579
Crohn's disease	Usual walking pace	rs212409	6	159470058	A	G	-0.1096	0.00053779	0.552741	0.0162	0.00127419	1.49e-11	0.67	TRUE	45.7711
Crohn's disease	Usual walking pace	rs2143178	22	39660829	C	T	-0.2087	-0.00122836	0.164366	0.0223	0.00171137	6.84e-21	0.47	TRUE	87.5861
Crohn's disease	Usual walking pace	rs2188962	5	131770805	T	C	0.2004	0.000984248	0.427783	0.016	0.0012792	5.59e-36	0.44	TRUE	156.876
Crohn's disease	Usual walking pace	rs2284553	21	34776695	G	A	0.1277	-0.0026242	0.590078	0.0165	0.00129259	1.14e-14	0.0420001	TRUE	59.8982
Crohn's disease	Usual walking pace	rs2675670	10	75655628	C	G	0.1074	-0.000193789	0.555761	0.0161	0.00128111	2.89e-11	0.88	FALSE	44.4997
Crohn's disease	Usual walking pace	rs2838517	21	45613825	C	T	-0.1456	-0.00171848	0.610865	0.0162	0.00129836	2.03e-19	0.19	TRUE	80.7779
Crohn's disease	Usual walking pace	rs28999107	12	6493100	T	G	0.1083	0.000786593	0.450828	0.0178	0.00128781	1.06e-09	0.54	TRUE	37.0183
Crohn's disease	Usual walking pace	rs2948542	17	25856486	G	A	0.1016	-0.000697887	0.587082	0.0163	0.00128579	5.15e-10	0.59	TRUE	38.8519
Crohn's disease	Usual walking pace	rs3122605	1	206955041	A	G	-0.1748	0.00145646	0.856745	0.0227	0.00182756	1.24e-14	0.43	TRUE	59.2968
Crohn's disease	Usual walking pace	rs34004493	2	231154012	G	A	0.1258	-0.00152639	0.273473	0.0179	0.00142125	2e-12	0.28	TRUE	49.3918
Crohn's disease	Usual walking pace	rs34635748	12	40824663	T	C	0.4794	0.0082067	0.017003	0.0504	0.00489386	1.95e-21	0.0940005	TRUE	90.4763
Crohn's disease	Usual walking pace	rs35171809	6	167432766	G	A	0.1566	0.000383339	0.469055	0.0159	0.00126548	9.07e-23	0.760001	TRUE	97.0039
Crohn's disease	Usual walking pace	rs35730213	1	200874229	C	G	-0.1166	-0.00115408	0.292689	0.0181	0.00139399	1.17e-10	0.41	FALSE	41.4992
Crohn's disease	Usual walking pace	rs3761158	20	44634912	A	G	-0.1098	0.00171026	0.380661	0.0165	0.00130553	2.65e-11	0.19	TRUE	44.283
Crohn's disease	Usual walking pace	rs3816234	2	234185999	A	G	0.2704	-0.002369	0.526796	0.0162	0.00126685	1.51e-62	0.061	TRUE	278.601
Crohn's disease	Usual walking pace	rs3850378	14	88417517	C	T	0.199	-0.00634194	0.096803	0.0267	0.00214997	8.31e-14	0.0032	TRUE	55.5499
Crohn's disease	Usual walking pace	rs4077515	9	139266496	T	C	0.1848	0.000753078	0.428307	0.0162	0.00127837	3.14e-30	0.56	TRUE	130.129
Crohn's disease	Usual walking pace	rs4316387	1	197595569	C	T	-0.1292	0.00417224	0.781452	0.0189	0.00153274	7.74e-12	0.00649995	TRUE	46.7306
Crohn's disease	Usual walking pace	rs4343432	2	25161236	G	A	0.1123	-0.00265416	0.47915	0.0162	0.00126708	3.5e-12	0.0359998	TRUE	48.054
Crohn's disease	Usual walking pace	rs4380956	8	126529074	A	G	0.132	-0.000947615	0.61642	0.0165	0.00130288	1.15e-15	0.47	TRUE	64
Crohn's disease	Usual walking pace	rs4807570	19	1123652	A	G	0.1811	0.00123076	0.201596	0.0193	0.00157862	6.03e-21	0.44	TRUE	88.0486
Crohn's disease	Usual walking pace	rs492602	19	49206417	G	A	0.1084	-0.00399897	0.507828	0.0162	0.00126414	2.33e-11	0.0016	TRUE	44.7743
Crohn's disease	Usual walking pace	rs55946629	2	43851246	A	C	0.1755	0.00179097	0.144485	0.0231	0.00182921	2.85e-14	0.33	TRUE	57.7205
Crohn's disease	Usual walking pace	rs56116661	3	188401160	T	C	-0.1312	0.00102752	0.20222	0.0212	0.00158542	5.67e-10	0.52	TRUE	38.2998
Crohn's disease	Usual walking pace	rs5754100	22	21916166	C	T	0.1687	-0.00198159	0.18734	0.0206	0.00162665	3.02e-16	0.22	TRUE	67.065
Crohn's disease	Usual walking pace	rs6062496	20	62329099	A	G	0.1223	-0.00413684	0.546064	0.0167	0.00127083	2.62e-13	0.00109999	TRUE	53.6315
Crohn's disease	Usual walking pace	rs61839660	10	6094697	T	C	0.1468	0.00160864	0.09815	0.0261	0.00212696	1.98e-08	0.450001	TRUE	31.6352
Crohn's disease	Usual walking pace	rs62126620	19	33753200	A	G	0.144	0.00206374	0.196915	0.0201	0.00160423	8.61e-13	0.2	TRUE	51.3255
Crohn's disease	Usual walking pace	rs62324212	4	123560939	A	C	0.106	0.0011258	0.436828	0.0163	0.00127644	8.02e-11	0.38	TRUE	42.2899
Crohn's disease	Usual walking pace	rs6451494	5	40411291	C	T	0.2605	-0.00117345	0.605208	0.0166	0.00129417	8.26e-56	0.36	TRUE	246.263
Crohn's disease	Usual walking pace	rs6579807	5	150286845	T	C	0.1993	-0.00149222	0.127117	0.0244	0.00190495	3.44e-16	0.43	TRUE	66.7168
Crohn's disease	Usual walking pace	rs6584282	10	101286495	G	A	-0.1658	0.00146909	0.514257	0.016	0.00126452	3.44e-25	0.25	TRUE	107.381
Crohn's disease	Usual walking pace	rs6679677	1	114303808	A	C	-0.2275	-0.00495116	0.100752	0.0286	0.0020984	1.77e-15	0.0179999	TRUE	63.2748
Crohn's disease	Usual walking pace	rs6704109	1	172857050	T	C	0.1748	-0.00203556	0.243752	0.0181	0.00147392	5.1e-22	0.17	TRUE	93.2665
Crohn's disease	Usual walking pace	rs6740847	2	182308352	G	A	-0.104	-0.000690283	0.56279	0.0161	0.00128163	9.72e-11	0.59	TRUE	41.7268
Crohn's disease	Usual walking pace	rs6873866	5	96249648	C	T	-0.1314	-0.00118566	0.565376	0.0164	0.00127494	1.35e-15	0.35	TRUE	64.1953
Crohn's disease	Usual walking pace	rs714910	17	32617265	C	A	-0.1531	-0.00200552	0.280206	0.0181	0.00141335	2.49e-17	0.16	TRUE	71.5473
Crohn's disease	Usual walking pace	rs7195228	16	50353529	G	C	-0.1327	0.00025425	0.187847	0.0209	0.00162243	2.09e-10	0.88	FALSE	40.3134
Crohn's disease	Usual walking pace	rs72743461	15	67441750	A	C	0.1684	-0.000496235	0.236133	0.0187	0.00149138	2.26e-19	0.74	TRUE	81.0963
Crohn's disease	Usual walking pace	rs72798422	16	50866917	C	T	0.5495	0.00643239	0.033299	0.0382	0.00354602	6.05e-47	0.0700003	TRUE	206.923
Crohn's disease	Usual walking pace	rs73243877	4	26047616	G	A	0.1164	-0.000733129	0.168146	0.0212	0.00169118	4.12e-08	0.66	TRUE	30.1463
Crohn's disease	Usual walking pace	rs73516754	6	106459738	C	A	0.1423	0.00104116	0.343359	0.0169	0.00133628	4.04e-17	0.44	TRUE	70.8984
Crohn's disease	Usual walking pace	rs744166	17	40514201	G	A	-0.1142	-0.00405331	0.425809	0.0162	0.00128025	1.8e-12	0.0015	TRUE	49.6938
Crohn's disease	Usual walking pace	rs7517847	1	67681669	G	T	-0.3447	-0.000393065	0.443466	0.0165	0.00127284	5.84e-97	0.760001	TRUE	436.43
Crohn's disease	Usual walking pace	rs755374	5	158829294	T	C	0.1969	0.00192085	0.333002	0.0174	0.00136836	1.38e-29	0.16	TRUE	128.054
Crohn's disease	Usual walking pace	rs7608697	2	61204641	C	A	0.1229	0.00163243	0.377483	0.0163	0.00130317	4.03e-14	0.21	TRUE	56.8497
Crohn's disease	Usual walking pace	rs7753014	6	21441035	G	C	-0.0989	0.000464735	0.500487	0.0163	0.00127338	1.39e-09	0.719999	FALSE	36.8144
Crohn's disease	Usual walking pace	rs77566919	12	113168574	A	G	-0.1089	0.000498424	0.701311	0.0185	0.00138302	4.13e-09	0.719999	TRUE	34.6507
Crohn's disease	Usual walking pace	rs79832570	8	145097720	C	T	0.2234	-0.000165307	0.082275	0.0344	0.00229835	8.9e-11	0.94	TRUE	42.1745
Crohn's disease	Usual walking pace	rs80262450	18	12818922	A	G	0.2268	0.00120366	0.120426	0.0244	0.00194982	1.34e-20	0.54	TRUE	86.3985
Crohn's disease	Usual walking pace	rs938650	8	129552540	A	G	-0.1747	-0.00159843	0.129424	0.0247	0.00188957	1.65e-12	0.4	TRUE	50.0256
Crohn's disease	Usual walking pace	rs9482770	6	127443092	C	T	0.0987	-0.00130392	0.447803	0.0162	0.00127403	1.01e-09	0.31	TRUE	37.1197
Crohn's disease	Usual walking pace	rs9656588	7	50306780	C	T	0.1183	-0.00210942	0.667666	0.0173	0.00134374	8.73e-12	0.12	TRUE	46.7603
Crohn's disease	Hand grip strength (left)	rs10114470	9	117547772	C	T	0.1687	-0.00236678	0.682359	0.0177	0.00159686	1.76e-21	0.14	TRUE	90.8414
Crohn's disease	Hand grip strength (left)	rs1012636	6	20674811	T	G	0.1291	0.00424474	0.783825	0.0198	0.00180608	7.01e-11	0.0189998	TRUE	42.513
Crohn's disease	Hand grip strength (left)	rs10492862	16	82867456	A	C	0.1067	-0.00156243	0.286708	0.0176	0.00164968	1.26e-09	0.34	TRUE	36.7539
Crohn's disease	Hand grip strength (left)	rs10822050	10	64438771	C	T	0.1827	-0.000825181	0.387936	0.0162	0.00152105	2.35e-29	0.59	TRUE	127.188
Crohn's disease	Hand grip strength (left)	rs10884966	10	112185596	A	G	0.1131	-0.000795949	0.345877	0.0171	0.00156	4.13e-11	0.61	TRUE	43.7455
Crohn's disease	Hand grip strength (left)	rs111281598	6	31367874	C	T	0.2745	-0.00577613	0.067014	0.0316	0.00296334	4.17e-18	0.051	TRUE	75.4589
Crohn's disease	Hand grip strength (left)	rs11236797	11	76299649	A	C	0.176	-0.00234317	0.451879	0.0161	0.00149143	8.51e-28	0.12	TRUE	119.502
Crohn's disease	Hand grip strength (left)	rs112856973	5	40530242	C	T	-0.1612	0.00351972	0.128948	0.0243	0.00221628	3.61e-11	0.11	TRUE	44.0066
Crohn's disease	Hand grip strength (left)	rs114802258	1	160831855	T	C	-0.2245	0.00221932	0.050767	0.0384	0.00374535	5.11e-09	0.55	TRUE	34.1799
Crohn's disease	Hand grip strength (left)	rs1148246	10	35496626	T	C	-0.1323	0.00266721	0.652726	0.0167	0.00156152	2.09e-15	0.0879995	TRUE	62.7606
Crohn's disease	Hand grip strength (left)	rs11677002	2	28614401	C	T	-0.1124	0.000456977	0.478291	0.0163	0.00149227	4.57e-12	0.760001	TRUE	47.5508
Crohn's disease	Hand grip strength (left)	rs11683692	2	145509615	C	T	-0.2144	0.000811678	0.048664	0.038	0.0034508	1.75e-08	0.81	TRUE	31.8334
Crohn's disease	Hand grip strength (left)	rs12131079	1	155359830	T	C	-0.1088	0.000852774	0.717517	0.0174	0.00164709	3.99e-10	0.6	TRUE	39.0984
Crohn's disease	Hand grip strength (left)	rs1250573	10	81042475	A	G	-0.1522	0.000133557	0.330127	0.0179	0.0015805	1.92e-17	0.93	TRUE	72.2975
Crohn's disease	Hand grip strength (left)	rs12936409	17	38043649	T	C	0.1426	-0.00307344	0.473874	0.016	0.00148628	4.31e-19	0.0389996	TRUE	79.4327
Crohn's disease	Hand grip strength (left)	rs13107325	4	103188709	T	C	0.2006	-0.0261553	0.074908	0.0284	0.0028208	1.66e-12	1.8e-20	TRUE	49.8913
Crohn's disease	Hand grip strength (left)	rs1321859	6	91011673	T	C	-0.1049	0.00061671	0.349444	0.0172	0.00156651	1.18e-09	0.69	TRUE	37.1958
Crohn's disease	Hand grip strength (left)	rs1373904	13	44475398	G	A	0.141	-0.00370059	0.209201	0.0189	0.00182437	9.11e-14	0.0430002	TRUE	55.6563
Crohn's disease	Hand grip strength (left)	rs144309607	19	10492274	T	C	-0.3712	-0.00659967	0.047099	0.047	0.00359204	2.69e-15	0.0659994	TRUE	62.3764
Crohn's disease	Hand grip strength (left)	rs145568234	6	32247045	G	T	0.8602	-0.00587876	0.024386	0.0633	0.00528672	4.31e-42	0.27	TRUE	184.668
Crohn's disease	Hand grip strength (left)	rs1583792	2	198900288	T	C	-0.0882	0.00378795	0.507887	0.016	0.00148713	3.26e-08	0.0109999	TRUE	30.3877
Crohn's disease	Hand grip strength (left)	rs181826	5	141526057	A	C	0.1162	-0.00167235	0.617516	0.0167	0.00152699	3.24e-12	0.27	TRUE	48.4149
Crohn's disease	Hand grip strength (left)	rs1887428	9	4984530	C	G	-0.166	-0.00475432	0.625449	0.0169	0.00155614	8.54e-23	0.00219999	FALSE	96.4812
Crohn's disease	Hand grip strength (left)	rs194746	14	69282887	T	C	0.0975	0.00104843	0.489023	0.0161	0.00148931	1.24e-09	0.48	TRUE	36.6739
Crohn's disease	Hand grip strength (left)	rs2002695	10	30805480	G	A	-0.1293	-0.00278641	0.241029	0.0189	0.00174324	8.31e-12	0.11	TRUE	46.803
Crohn's disease	Hand grip strength (left)	rs2021511	16	11344903	T	C	-0.1082	0.00166836	0.277644	0.0182	0.00165613	2.63e-09	0.31	TRUE	35.3437
Crohn's disease	Hand grip strength (left)	rs2076756	16	50756881	G	A	0.385	-0.000505135	0.249742	0.0174	0.00171394	1.8e-108	0.77	TRUE	489.579
Crohn's disease	Hand grip strength (left)	rs212409	6	159470058	A	G	-0.1096	0.000627746	0.552753	0.0162	0.001494	1.49e-11	0.67	TRUE	45.7711
Crohn's disease	Hand grip strength (left)	rs2143178	22	39660829	C	T	-0.2087	-0.00214467	0.164414	0.0223	0.00200779	6.84e-21	0.29	TRUE	87.5861
Crohn's disease	Hand grip strength (left)	rs2284553	21	34776695	G	A	0.1277	-0.00258175	0.590016	0.0165	0.00151661	1.14e-14	0.089	TRUE	59.8982
Crohn's disease	Hand grip strength (left)	rs2675670	10	75655628	C	G	0.1074	0.00305452	0.555808	0.0161	0.00150253	2.89e-11	0.0420001	FALSE	44.4997
Crohn's disease	Hand grip strength (left)	rs2838517	21	45613825	C	T	-0.1456	0.000652796	0.610883	0.0162	0.00152319	2.03e-19	0.67	TRUE	80.7779
Crohn's disease	Hand grip strength (left)	rs28999107	12	6493100	T	G	0.1083	0.00184493	0.450799	0.0178	0.00151006	1.06e-09	0.22	TRUE	37.0183
Crohn's disease	Hand grip strength (left)	rs2948542	17	25856486	G	A	0.1016	0.00027142	0.58709	0.0163	0.00150818	5.15e-10	0.86	TRUE	38.8519
Crohn's disease	Hand grip strength (left)	rs3122605	1	206955041	A	G	-0.1748	0.0035913	0.856825	0.0227	0.00214276	1.24e-14	0.0940005	TRUE	59.2968
Crohn's disease	Hand grip strength (left)	rs34004493	2	231154012	G	A	0.1258	0.00121708	0.273447	0.0179	0.00166593	2e-12	0.47	TRUE	49.3918
Crohn's disease	Hand grip strength (left)	rs34635748	12	40824663	T	C	0.4794	-0.00673655	0.017018	0.0504	0.00573543	1.95e-21	0.24	TRUE	90.4763
Crohn's disease	Hand grip strength (left)	rs35171809	6	167432766	G	A	0.1566	0.000690447	0.469075	0.0159	0.00148394	9.07e-23	0.64	TRUE	97.0039
Crohn's disease	Hand grip strength (left)	rs35730213	1	200874229	C	G	-0.1166	9.03e-05	0.292688	0.0181	0.0016338	1.17e-10	0.96	FALSE	41.4992
Crohn's disease	Hand grip strength (left)	rs3761158	20	44634912	A	G	-0.1098	0.000701351	0.380709	0.0165	0.00153144	2.65e-11	0.649999	TRUE	44.283
Crohn's disease	Hand grip strength (left)	rs3816234	2	234185999	A	G	0.2704	-0.00105842	0.526818	0.0162	0.00148456	1.51e-62	0.48	TRUE	278.601
Crohn's disease	Hand grip strength (left)	rs3850378	14	88417517	C	T	0.199	-0.0024133	0.096828	0.0267	0.00252165	8.31e-14	0.34	TRUE	55.5499
Crohn's disease	Hand grip strength (left)	rs4077515	9	139266496	T	C	0.1848	0.00115189	0.428185	0.0162	0.0014993	3.14e-30	0.44	TRUE	130.129
Crohn's disease	Hand grip strength (left)	rs42861	16	28494421	G	A	0.1243	-0.00235215	0.446564	0.0167	0.00149404	8.87e-14	0.12	TRUE	55.3999
Crohn's disease	Hand grip strength (left)	rs4316387	1	197595569	C	T	-0.1292	0.00241852	0.781375	0.0189	0.00179612	7.74e-12	0.18	TRUE	46.7306
Crohn's disease	Hand grip strength (left)	rs4380956	8	126529074	A	G	0.132	-0.00142565	0.616293	0.0165	0.00152777	1.15e-15	0.35	TRUE	64
Crohn's disease	Hand grip strength (left)	rs4807570	19	1123652	A	G	0.1811	-0.000800888	0.201563	0.0193	0.00185175	6.03e-21	0.67	TRUE	88.0486
Crohn's disease	Hand grip strength (left)	rs492602	19	49206417	G	A	0.1084	-0.000705544	0.507737	0.0162	0.00148274	2.33e-11	0.630001	TRUE	44.7743
Crohn's disease	Hand grip strength (left)	rs55946629	2	43851246	A	C	0.1755	0.00711669	0.144476	0.0231	0.00214402	2.85e-14	0.000899995	TRUE	57.7205
Crohn's disease	Hand grip strength (left)	rs56116661	3	188401160	T	C	-0.1312	-0.00141199	0.202257	0.0212	0.00185868	5.67e-10	0.450001	TRUE	38.2998
Crohn's disease	Hand grip strength (left)	rs5754100	22	21916166	C	T	0.1687	-0.00590843	0.18729	0.0206	0.00190873	3.02e-16	0.002	TRUE	67.065
Crohn's disease	Hand grip strength (left)	rs6062496	20	62329099	A	G	0.1223	0.00135837	0.54621	0.0167	0.00149081	2.62e-13	0.36	TRUE	53.6315
Crohn's disease	Hand grip strength (left)	rs61839660	10	6094697	T	C	0.1468	-0.000218325	0.0982	0.0261	0.00249366	1.98e-08	0.93	TRUE	31.6352
Crohn's disease	Hand grip strength (left)	rs62126620	19	33753200	A	G	0.144	5.42e-05	0.196899	0.0201	0.00188182	8.61e-13	0.98	TRUE	51.3255
Crohn's disease	Hand grip strength (left)	rs62324212	4	123560939	A	C	0.106	0.000196526	0.436831	0.0163	0.00149641	8.02e-11	0.9	TRUE	42.2899
Crohn's disease	Hand grip strength (left)	rs6451494	5	40411291	C	T	0.2605	-0.000740269	0.605253	0.0166	0.00151715	8.26e-56	0.630001	TRUE	246.263
Crohn's disease	Hand grip strength (left)	rs6579807	5	150286845	T	C	0.1993	-6.83e-05	0.127132	0.0244	0.00223324	3.44e-16	0.98	TRUE	66.7168
Crohn's disease	Hand grip strength (left)	rs6584282	10	101286495	G	A	-0.1658	-0.000449064	0.51412	0.016	0.00148292	3.44e-25	0.760001	TRUE	107.381
Crohn's disease	Hand grip strength (left)	rs6679677	1	114303808	A	C	-0.2275	-0.00815463	0.100726	0.0286	0.0024597	1.77e-15	0.000920005	TRUE	63.2748
Crohn's disease	Hand grip strength (left)	rs6704109	1	172857050	T	C	0.1748	0.000179475	0.243826	0.0181	0.00172696	5.1e-22	0.92	TRUE	93.2665
Crohn's disease	Hand grip strength (left)	rs6740847	2	182308352	G	A	-0.104	0.00205194	0.562812	0.0161	0.00150198	9.72e-11	0.17	TRUE	41.7268
Crohn's disease	Hand grip strength (left)	rs6873866	5	96249648	C	T	-0.1314	-0.000292809	0.565448	0.0164	0.00149467	1.35e-15	0.84	TRUE	64.1953
Crohn's disease	Hand grip strength (left)	rs714910	17	32617265	C	A	-0.1531	-0.00146844	0.280158	0.0181	0.00165791	2.49e-17	0.38	TRUE	71.5473
Crohn's disease	Hand grip strength (left)	rs7195228	16	50353529	G	C	-0.1327	-0.00328977	0.187871	0.0209	0.00190309	2.09e-10	0.0840001	FALSE	40.3134
Crohn's disease	Hand grip strength (left)	rs72743461	15	67441750	A	C	0.1684	-0.00369755	0.236065	0.0187	0.00174942	2.26e-19	0.0350002	TRUE	81.0963
[truncated: 93 more rows]

## Sheet: Table 5
Supplementary Table 5 Results of five Mendelian methods
[truncated: 121 more rows]
